# Supplementary material for: Comparative Secretome Analysis of Mesenchymal Stem Cells From Dental Apical Papilla and Bone Marrow During Early Odonto/Osteogenic Differentiation: Potential Role of Transforming Growth Factor-β2
Source: Front Physiol. 2020 Mar 6;11:41. doi: 10.3389/fphys.2020.00041 (PMC7073820; doi:10.3389/fphys.2020.00041)
Supplement: Supplementary file 2 [file Table_2.xls]

## Sheet: SCAP-odontoblast
Supplementary Table 2. Proteins identified from the condition medium of SCAPs and SCAPs-induce
#	Identified Proteins (2046/2320)	Accession Number	ΣCoverage	Σ. Peptides	Σ. PSMs	AAs	calc pI	Molecular Weight	Mann Whitney Test (P-Value)	SCAP-1	SCAP-2	SCAP-3	SCAPs-induce-1	SCAPs-induce-2	SCAPs-induce-3	Coverage-1	Peptides-1	PSM-1	Coverage-2	Peptides-2	PSM-2	Coverage-3	Peptides-3	PSM-3
1	Fibronectin OS=Homo sapiens GN=FN1 PE=1 SV=4	P02751	60.35	134	2324	2386	5.70654	263 kDa	< 0.0001	0.9631	0.9722	0.8945	1.3714	1.2938	1.3566	52.43	102	772	48.74	98	761	56.62	124	791
2	Collagen alpha-1(I) chain OS=Homo sapiens GN=COL1A1 PE=1 SV=5	P02452	83.74	128	2123	1464	5.79541	139 kDa	< 0.0001	0.9439	1.0281	1.0283	0.5916	0.6268	0.6599	79.17	101	705	79.17	106	711	78.96	113	707
3	Collagen alpha-2(I) chain OS=Homo sapiens GN=COL1A2 PE=1 SV=7	P08123	86.68	118	1920	1366	8.95361	129 kDa	< 0.0001	1.0779	1.0428	1.0779	0.787	0.7695	0.6773	81.26	96	634	75.62	96	649	77.67	101	637
4	Vimentin OS=Homo sapiens GN=VIM PE=1 SV=4	P08670	90.13	54	1842	466	5.12256	54 kDa	< 0.0001	1.0407	1.0407	1.0407	0.7794	0.8417	0.8021	79.18	45	640	78.11	48	624	79.61	49	578
5	Plectin OS=Homo sapiens GN=PLEC PE=1 SV=3	Q15149	63.81	384	1940	4684	5.96045	532 kDa	< 0.0001	0.9902	0.9902	0.9902	1.208	1.2145	1.1721	56.19	325	674	57.62	321	648	55.32	319	618
6	Collagen alpha-3(VI) chain OS=Homo sapiens GN=COL6A3 PE=1 SV=5	P12111	57.88	193	1138	3177	6.68311	344 kDa	< 0.0001	0.9522	0.9522	0.9554	0.9574	0.9847	0.8977	50.3	162	381	48.82	156	373	51.75	171	384
7	Neuroblast differentiation-associated protein AHNAK OS=Homo sapiens GN=AHNAK PE=1 SV=2	Q09666	74.79	262	1611	5890	6.15088	629 kDa	< 0.0001	0.991	0.991	0.991	1.1232	1.1374	1.1788	67.13	213	572	64.43	204	540	64.47	205	499
8	Collagen alpha-1(XII) chain OS=Homo sapiens GN=COL12A1 PE=1 SV=2	Q99715	55.66	184	1037	3063	5.52881	333 kDa	< 0.0001	1.0392	0.9978	1.0392	0.6862	0.7371	0.7073	47.57	149	339	46.98	149	344	51.55	154	354
9	Filamin-A OS=Homo sapiens GN=FLNA PE=1 SV=4	P21333	54.02	145	945	2647	6.06201	281 kDa	0.71	1.0064	1.0064	1.0064	0.9859	1.0189	1.0108	48.55	121	319	48.21	124	314	49.49	130	312
10	Collagen alpha-1(III) chain OS=Homo sapiens GN=COL3A1 PE=1 SV=4	P02461	63.85	112	845	1466	6.60986	139 kDa	< 0.0001	1.0018	1.0018	1.0018	0.7376	0.7035	0.7659	56.48	84	298	57.37	88	272	59.69	90	275
11	Collagen alpha-1(VI) chain OS=Homo sapiens GN=COL6A1 PE=1 SV=3	P12109	69.84	78	692	1028	5.42725	109 kDa	< 0.0001	1.0262	0.969	1.0262	0.7951	0.7925	0.8284	64.79	64	221	60.12	63	243	63.04	64	228
12	72 kDa type IV collagenase OS=Homo sapiens GN=MMP2 PE=1 SV=2	P08253	70	48	653	660	5.46533	74 kDa	< 0.0001	0.9852	1.0173	1.0035	1.4812	1.5071	1.5174	66.82	43	231	56.21	39	218	68.48	45	204
13	Basement membrane-specific heparan sulfate proteoglycan core protein OS=Homo sapiens GN=HSPG2 PE=1 SV=4	P98160	27.17	114	603	4391	6.50732	469 kDa	< 0.0001	0.8829	0.8829	0.8829	0.609	0.6085	0.6045	21.54	88	207	21.48	87	197	24.09	97	199
14	Laminin subunit gamma-1 OS=Homo sapiens GN=LAMC1 PE=1 SV=3	P11047	44.38	85	600	1609	5.12256	178 kDa	< 0.0001	1.0183	1.0183	1.0183	1.0398	1.0829	1.0584	38.53	76	208	37.91	69	191	41.95	74	201
15	Fibulin-1 OS=Homo sapiens GN=FBLN1 PE=1 SV=4	P23142	54.05	36	541	703	5.22412	77 kDa	< 0.0001	0.897	0.897	0.9186	1.2876	1.346	1.2514	44.67	30	186	49.5	32	179	50.07	35	176
16	Prelamin-A/C OS=Homo sapiens GN=LMNA PE=1 SV=1	P02545	74.7	65	552	664	7.02002	74 kDa	0.33	1.0155	1.0155	1.0155	1.0243	1.0153	1.0047	69.58	61	193	68.52	59	181	72.44	60	178
17	Alpha-actinin-1 OS=Homo sapiens GN=ACTN1 PE=1 SV=2	P12814	70.52	67	544	892	5.41455	103 kDa	0.82	1.0097	1.0097	1.0097	1.0177	0.9978	0.9748	63.68	59	189	63.23	58	177	65.81	63	178
18	Thrombospondin-1 OS=Homo sapiens GN=THBS1 PE=1 SV=2	P07996	54.96	63	487	1170	4.94482	129 kDa	< 0.0001	0.9957	0.9957	0.9957	0.8925	0.902	0.916	48.21	57	168	47.86	57	168	49.15	56	151
19	Complement C1s subcomponent OS=Homo sapiens GN=C1S PE=1 SV=1	P09871	49.27	35	497	688	4.95752	77 kDa	< 0.0001	1.0131	1.0131	1.0131	1.336	1.3284	1.3855	42.3	32	176	45.35	31	166	46.08	31	155
20	Spectrin alpha chain, non-erythrocytic 1 OS=Homo sapiens GN=SPTAN1 PE=1 SV=3	Q13813	58.05	169	638	2472	5.35107	285 kDa	< 0.0001	1	1	1	0.9425	0.9009	0.9622	50.57	141	235	46	126	213	41.18	118	190
21	Vinculin OS=Homo sapiens GN=VCL PE=1 SV=4	P18206	69.58	91	544	1134	5.65576	124 kDa	< 0.0001	1.0107	1.0107	1.0107	1.071	1.0939	1.0899	64.55	79	186	60.23	78	181	62.7	77	177
22	Fibrillin-1 OS=Homo sapiens GN=FBN1 PE=1 SV=3	P35555	40.2	111	497	2871	4.93213	312 kDa	< 0.0001	0.9805	0.9805	0.9805	0.8738	0.8739	0.8969	32.88	85	168	31.1	89	163	32.5	87	166
23	Fibrillin-2 OS=Homo sapiens GN=FBN2 PE=1 SV=3	P35556	37.05	108	476	2912	4.85596	315 kDa	< 0.0001	0.942	0.942	0.942	1.6921	1.7076	1.6684	30.29	85	160	28.81	81	155	31.35	90	161
24	Collagen alpha-2(V) chain OS=Homo sapiens GN=COL5A2 PE=1 SV=3	P05997	58.51	92	671	1499	6.45557	145 kDa	< 0.0001	1	1	1	0.9094	0.8393	0.8915	41.49	69	212	40.76	65	214	47.77	75	245
25	Laminin subunit beta-1 OS=Homo sapiens GN=LAMB1 PE=1 SV=2	P07942	45.02	88	475	1786	4.94482	198 kDa	0.82	1.0185	1.0185	1.0185	0.9996	0.9975	0.979	40.65	79	168	39.98	78	155	36.39	75	152
26	Collagen alpha-2(VI) chain OS=Homo sapiens GN=COL6A2 PE=1 SV=4	P12110	60.26	78	471	1019	6.21436	109 kDa	0.077	1.0071	1.0071	1.0071	1.1003	1.0176	1.0433	48.28	59	161	48.48	59	149	57.41	66	161
27	Complement C1r subcomponent OS=Homo sapiens GN=C1R PE=1 SV=2	P00736	49.08	36	395	705	6.21436	80 kDa	< 0.0001	0.9946	0.9946	0.9946	1.2175	1.2212	1.2694	42.55	31	138	42.98	30	123	48.09	35	134
28	SPARC OS=Homo sapiens GN=SPARC PE=1 SV=1	P09486	57.43	20	372	303	4.84326	35 kDa	< 0.0001	1.0708	1.0708	1.0708	0.5529	0.5715	0.4874	55.45	19	129	56.77	19	123	55.45	19	120
29	Laminin subunit beta-2 OS=Homo sapiens GN=LAMB2 PE=1 SV=2	P55268	46.27	95	397	1798	6.52197	196 kDa	< 0.0001	0.9543	0.9543	0.9543	1.2165	1.2536	1.2437	39.66	76	138	36.48	71	126	38.99	77	133
30	Procollagen C-endopeptidase enhancer 1 OS=Homo sapiens GN=PCOLCE PE=1 SV=2	Q15113	59.02	28	383	449	7.43018	48 kDa	< 0.0001	0.9858	0.9858	0.9858	0.6875	0.6844	0.682	43.88	20	130	44.54	21	120	58.35	26	133
31	Periostin OS=Homo sapiens GN=POSTN PE=1 SV=2	Q15063	62.2	56	397	836	7.53271	93 kDa	< 0.0001	1.0461	1.0461	1.0461	0.2379	0.2541	0.2434	56.46	50	137	60.05	50	136	56.34	50	124
32	Prolow-density lipoprotein receptor-related protein 1 OS=Homo sapiens GN=LRP1 PE=1 SV=2	Q07954	32.37	153	519	4544	5.38916	505 kDa	< 0.0001	1.0144	1.0144	1.0144	1.6298	1.6778	1.8469	23.94	118	185	20.8	104	156	25.59	118	178
33	Ribosome-binding protein 1 OS=Homo sapiens GN=RRBP1 PE=1 SV=4	Q9P2E9	63.05	97	436	1410	8.60205	152 kDa	< 0.0001	1	1	1	0.6264	0.6211	0.6118	58.44	84	156	57.38	79	137	54.4	76	143
34	Moesin OS=Homo sapiens GN=MSN PE=1 SV=3	P26038	70.36	60	373	577	6.40479	68 kDa	0.45	1.0183	1.0183	1.0183	1.0227	1.0095	1.0054	63.95	56	128	62.22	50	128	58.41	51	117
35	Titin OS=Homo sapiens GN=TTN PE=1 SV=4	Q8WZ42	16.22	613	1525	34350	6.354	3816 kDa	1	1	1		11.367	0.6847		8.78	334	503	8.23	334	499	9.47	361	523
36	Pyruvate kinase PKM OS=Homo sapiens GN=PKM PE=1 SV=4	P14618	77.21	47	343	531	7.84033	58 kDa	< 0.0001	1.0016	1.0016	1.0016	0.7921	0.8252	0.8328	66.85	39	114	66.48	41	115	75.71	44	114
37	Lumican OS=Homo sapiens GN=LUM PE=1 SV=2	P51884	46.15	17	296	338	6.60986	38 kDa	< 0.0001	1.0445	1.0445	1.0445	0.7428	0.7736	0.7574	46.15	17	104	46.15	17	96	46.15	17	96
38	Follistatin-related protein 1 OS=Homo sapiens GN=FSTL1 PE=1 SV=1	Q12841	79.22	28	292	308	5.51611	35 kDa	< 0.0001	0.9943	0.9943	0.9943	1.4067	1.4647	1.4079	67.53	23	97	74.03	22	98	71.43	24	97
39	Laminin subunit alpha-2 OS=Homo sapiens GN=LAMA2 PE=1 SV=4	P24043	33.63	114	407	3122	6.40479	344 kDa	< 0.0001	0.9953	0.9953	0.9953	1.5713	1.4477	1.4369	25.46	86	137	23.38	82	139	23.83	76	131
40	Nucleobindin-1 OS=Homo sapiens GN=NUCB1 PE=1 SV=4	Q02818	72.67	44	354	461	5.24951	54 kDa	< 0.0001	1.0017	1.0142	1.0017	0.8027	0.7697	0.8728	70.5	40	118	67.03	41	125	64.64	35	111
41	Insulin-like growth factor-binding protein 4 OS=Homo sapiens GN=IGFBP4 PE=1 SV=2	P22692	62.4	19	278	258	7.15186	28 kDa	< 0.0001	0.976	0.976	0.976	1.3076	1.3585	1.4007	52.71	14	98	54.65	16	91	62.4	18	89
42	Sushi, von Willebrand factor type A, EGF and pentraxin domain-containing protein 1 OS=Homo sapiens GN=SVEP1 PE=1 SV=3	Q4LDE5	27.53	98	346	3571	5.50342	390 kDa	< 0.0001	1.0171	1.0354	1.0171	1.2656	1.2351	1.2321	20.39	76	123	20.19	74	109	20.16	71	114
43	Decorin OS=Homo sapiens GN=DCN PE=1 SV=1	P07585	53.2	25	328	359	8.54346	40 kDa	< 0.0001	0.9691	0.9691	0.9691	1.9017	1.7412	1.754	52.92	24	118	45.68	21	107	50.14	22	103
44	Laminin subunit alpha-4 OS=Homo sapiens GN=LAMA4 PE=1 SV=4	Q16363	46.19	92	431	1823	6.27783	203 kDa	< 0.0001	1.0221	1.0221	1.0221	0.8845	0.9494	0.8638	37.3	77	149	35.05	69	145	39.28	78	137
45	Spectrin beta chain, non-erythrocytic 1 OS=Homo sapiens GN=SPTBN1 PE=1 SV=2	Q01082	45.05	127	459	2364	5.56689	275 kDa	< 0.0001	1	1	1	0.9013	0.9068	0.8632	33.25	95	153	38.71	103	152	33.29	93	154
46	Pigment epithelium-derived factor OS=Homo sapiens GN=SERPINF1 PE=1 SV=4	P36955	50	26	320	418	6.37939	46 kDa	< 0.0001	0.9917	0.9917	0.9917	1.1389	1.1572	1.1225	49.04	24	115	49.04	24	107	50	26	98
47	Collagen alpha-1(V) chain OS=Homo sapiens GN=COL5A1 PE=1 SV=3	P20908	41.73	81	409	1838	5.05908	184 kDa	0.00044	1.0187	1.0187	1.0187	0.8565	0.85	0.9129	33.84	59	131	27.58	53	134	34.06	66	144
48	Myosin-9 OS=Homo sapiens GN=MYH9 PE=1 SV=4	P35579	46.73	116	431	1960	5.60498	227 kDa	< 0.0001	1.0072	1.0072	1.0072	0.6743	0.6552	0.6633	39.18	91	149	33.16	83	143	37.65	87	139
49	Insulin-like growth factor-binding protein 7 OS=Homo sapiens GN=IGFBP7 PE=1 SV=1	Q16270	69.86	24	268	282	7.89893	29 kDa	< 0.0001	1.0031	1.0031	0.9952	1.2402	1.2112	1.2614	62.06	21	100	69.86	22	83	67.38	21	85
50	Tropomyosin alpha-4 chain OS=Homo sapiens GN=TPM4 PE=1 SV=3	P67936	87.1	36	375	248	4.69092	29 kDa	0.14	1.0125	1.0125	1.0125	0.9589	0.9818	0.8896	86.29	33	128	70.56	30	123	84.68	32	124
51	Sulfhydryl oxidase 1 OS=Homo sapiens GN=QSOX1 PE=1 SV=3	O00391	51.81	42	275	747	8.92432	83 kDa	< 0.0001	1.0129	1.0129	1.0129	1.1887	1.1343	1.1929	43.78	36	91	43.78	36	91	49	40	93
52	EGF-containing fibulin-like extracellular matrix protein 1 OS=Homo sapiens GN=EFEMP1 PE=1 SV=2	Q12805	48.28	23	230	493	5.07178	55 kDa	< 0.0001	1.0003	1.0003	1.0003	1.1904	1.2159	1.1075	48.28	23	82	45.64	22	75	45.23	22	73
53	Tenascin-X OS=Homo sapiens GN=TNXB PE=1 SV=3	P22105	25.25	97	353	4289	5.33838	464 kDa	< 0.0001	1.0106	1.0106	1.0106	0.8192	0.9261	0.8361	18.14	69	120	18.7	71	124	17.28	60	109
54	Collagen alpha-1(VII) chain OS=Homo sapiens GN=COL7A1 PE=1 SV=2	Q02388	43.99	162	504	2944	6.26514	295 kDa	0.76	1.006	1.006	1.006	1.0273	0.992	1.025	33.29	103	159	32.4	97	164	33.25	105	181
55	Filamin-C OS=Homo sapiens GN=FLNC PE=1 SV=3	Q14315	40.59	114	453	2725	5.97314	291 kDa	< 0.0001	1.0151	1.0151	1.0151	0.7277	0.7339	0.738	30.68	88	159	32.88	92	168	25.03	77	126
56	Talin-1 OS=Homo sapiens GN=TLN1 PE=1 SV=3	Q9Y490	40.5	113	441	2541	6.07471	270 kDa	< 0.0001	1	1	1	0.9299	0.8874	0.8581	30.07	86	159	33.33	89	151	27.35	78	131
57	Alpha-actinin-4 OS=Homo sapiens GN=ACTN4 PE=1 SV=2	O43707	62.13	61	468	911	5.43994	105 kDa	0.71	1.0132	1.0132	1.0132	1.0005	1.0539	0.9653	62.13	59	165	53.24	50	161	50.93	51	142
58	Metalloproteinase inhibitor 2 OS=Homo sapiens GN=TIMP2 PE=1 SV=2	P16035	60.45	19	226	220	7.48877	24 kDa	< 0.0001	1.0258	1.0258	1.0258	1.6726	1.7504	1.8261	49.09	17	83	47.27	15	73	58.64	18	70
59	Alpha-enolase OS=Homo sapiens GN=ENO1 PE=1 SV=2	P06733	67.97	32	258	434	7.38623	47 kDa	< 0.0001	0.9835	1.053	0.9835	1.0911	1.1697	1.1042	67.97	32	87	61.75	28	86	62.21	29	85
60	Transgelin OS=Homo sapiens GN=TAGLN PE=1 SV=4	Q01995	97.01	28	238	201	8.83643	23 kDa	< 0.0001	0.9661	0.9661	0.9661	1.5518	1.5082	1.4971	85.07	20	76	89.55	22	75	95.52	27	87
61	Plasminogen activator inhibitor 1 OS=Homo sapiens GN=SERPINE1 PE=1 SV=1	P05121	57.46	23	232	402	7.1958	45 kDa	< 0.0001	0.9348	0.9348	0.9348	1.7071	1.7066	1.8052	53.23	21	89	45.02	17	70	45.02	18	73
62	Latent-transforming growth factor beta-binding protein 2 OS=Homo sapiens GN=LTBP2 PE=1 SV=3	Q14767	29	57	234	1821	5.18604	195 kDa	< 0.0001	1.0155	1.0155	1.0155	1.2348	1.3017	1.2454	25.32	47	81	23.56	46	77	24.88	46	76
63	Filamin-B OS=Homo sapiens GN=FLNB PE=1 SV=2	O75369	34.67	97	400	2602	5.73193	278 kDa	< 0.0001	1	1	1	0.8262	0.8357	0.796	27.86	76	131	26.29	73	144	26.13	74	125
64	Metalloproteinase inhibitor 1 OS=Homo sapiens GN=TIMP1 PE=1 SV=1	P01033	57.49	10	210	207	8.104	23 kDa	0.95	0.9877	0.9877	0.9604	1.0426	0.9711	0.9753	57.49	10	67	57.49	10	72	50.24	9	71
65	Galectin-3-binding protein OS=Homo sapiens GN=LGALS3BP PE=1 SV=1	Q08380	50.94	26	189	585	5.2749	65 kDa	0.004	1.0191	1.0191	1.0191	1.0462	1.0321	1.0462	48.89	24	61	43.08	23	70	44.79	22	58
66	Complement C3 OS=Homo sapiens GN=C3 PE=1 SV=2	P01024	50.03	87	274	1663	6.40479	187 kDa	< 0.0001	1	1	1	1.2918	1.3035	1.2669	36.68	61	92	37.82	65	93	37.7	63	89
67	Actin, cytoplasmic 1 OS=Homo sapiens GN=ACTB PE=1 SV=1	P60709	57.87	23	221	375	5.47803	42 kDa	< 0.0001	0.9982	0.9982	0.9982	0.8711	0.8728	0.86	50.4	17	72	48.8	18	76	56	21	73
68	Matrix-remodeling-associated protein 5 OS=Homo sapiens GN=MXRA5 PE=2 SV=3	Q9NR99	27.55	90	314	2828	8.32373	312 kDa	0.0082	1.0131	1.0131	1.0131	0.9381	0.9925	0.9263	22.14	71	110	19.55	65	105	21.29	68	99
69	Tropomyosin alpha-1 chain OS=Homo sapiens GN=TPM1 PE=1 SV=2	P09493	74.65	38	255	284	4.7417	33 kDa	< 0.0001	1.0266	1.0266	1.0266	0.7008	0.6831	0.7032	65.14	30	89	64.44	33	84	70.07	32	82
70	Microtubule-associated protein 1B OS=Homo sapiens GN=MAP1B PE=1 SV=2	P46821	37.4	86	285	2468	4.80518	271 kDa	0.14	0.9978	0.9978	0.9978	0.9471	1.0091	0.9283	24.96	63	96	28.57	67	101	19.65	49	88
71	Caldesmon OS=Homo sapiens GN=CALD1 PE=1 SV=3	Q05682	66.08	79	344	793	5.65576	93 kDa	0.26	1	1	1	1.0168	1.0047	0.9548	46.78	55	117	52.96	56	118	51.83	59	109
72	Dickkopf-related protein 3 OS=Homo sapiens GN=DKK3 PE=1 SV=2	Q9UBP4	50	14	183	350	4.65283	38 kDa	< 0.0001	1.0347	1.0347	1.0347	2.1939	2.329	2.1832	41.14	12	64	50	14	61	43.71	11	58
73	Polyubiquitin-B OS=Homo sapiens GN=UBB PE=1 SV=1	P0CG47	91.7	9	180	229	7.43018	26 kDa	< 0.0001	1.0371	1.0371	1.0371	1.2114	1.2322	1.2515	85.15	8	64	91.7	9	59	91.7	9	57
74	Heat shock cognate 71 kDa protein OS=Homo sapiens GN=HSPA8 PE=1 SV=1	P11142	48.61	37	201	646	5.51611	71 kDa	0.00083	1.0186	1.0186	1.0186	0.8901	0.8964	0.9292	41.8	30	68	43.65	33	68	42.11	30	65
75	Complement factor H OS=Homo sapiens GN=CFH PE=1 SV=4	P08603	44.35	56	220	1231	6.60986	139 kDa	< 0.0001	1.009	1.009	1.009	1.182	1.1641	1.1767	39.24	45	82	29.49	37	68	33.06	42	70
76	Microtubule-associated protein 4 OS=Homo sapiens GN=MAP4 PE=1 SV=3	P27816	48.18	55	230	1152	5.42725	121 kDa	0.00053	1.0017	1.0017	1.0017	1.0642	1.0707	1.0396	38.72	46	78	35.33	42	70	43.92	49	82
77	Insulin-like growth factor-binding protein 2 OS=Homo sapiens GN=IGFBP2 PE=1 SV=2	P18065	53.54	19	170	325	7.50342	35 kDa	< 0.0001	0.7858	0.7909	0.8047	2.1328	2.0972	1.7995	51.69	17	57	53.54	18	57	53.54	19	56
78	Gelsolin OS=Homo sapiens GN=GSN PE=1 SV=1	P06396	43.73	41	196	782	6.27783	86 kDa	< 0.0001	0.9984	0.9984	0.9984	1.3223	1.38	1.3226	34.14	31	61	35.68	33	65	42.07	38	70
79	Latent-transforming growth factor beta-binding protein 1 OS=Homo sapiens GN=LTBP1 PE=1 SV=4	Q14766	30.97	50	259	1721	5.96045	187 kDa	< 0.0001	1.0038	1.0038	1.0038	1.5043	1.5206	1.5124	27.54	44	91	24.17	39	92	22.37	36	76
80	Extracellular matrix protein 1 OS=Homo sapiens GN=ECM1 PE=1 SV=2	Q16610	53.15	30	175	540	6.7124	61 kDa	< 0.0001	1.007	1.007	1.007	0.9032	0.8771	0.8483	45.93	25	54	47.04	25	57	49.81	28	64
81	Protein disulfide-isomerase OS=Homo sapiens GN=P4HB PE=1 SV=3	P07237	54.72	38	197	508	4.86865	57 kDa	< 0.0001	0.9852	0.9852	0.9852	0.8461	0.8494	0.8267	49.02	34	67	51.18	35	67	54.72	38	63
82	Profilin-1 OS=Homo sapiens GN=PFN1 PE=1 SV=2	P07737	71.43	9	154	140	8.26514	15 kDa	0.00024	1.0353	1.0353	1.0353	1.0537	1.1174	1.0543	47.14	7	57	45.71	6	50	70	8	47
83	Galectin-1 OS=Homo sapiens GN=LGALS1 PE=1 SV=2	P09382	81.48	10	146	135	5.50342	15 kDa	< 0.0001	1.0236	1.0236	1.0236	1.3456	1.3182	1.3304	62.22	9	45	81.48	10	56	81.48	10	45
84	EMILIN-1 OS=Homo sapiens GN=EMILIN1 PE=1 SV=2	Q9Y6C2	37.3	37	184	1016	5.14795	107 kDa	< 0.0001	1.0072	1.0072	1.0072	0.6416	0.7194	0.6405	28.64	31	67	30.61	30	62	29.33	30	55
85	Versican core protein OS=Homo sapiens GN=VCAN PE=1 SV=3	P13611	15.22	62	238	3396	4.51318	373 kDa	< 0.0001	1.0029	1.0029	1.0029	0.549	0.4922	0.5399	9.92	46	81	9.86	43	75	11.75	47	82
86	L-lactate dehydrogenase A chain OS=Homo sapiens GN=LDHA PE=1 SV=2	P00338	58.73	22	160	332	8.26514	37 kDa	0.057	1.0015	1.0015	1.0015	0.9352	1.0119	0.9841	52.71	21	61	45.78	19	50	51.81	20	49
87	Tenascin OS=Homo sapiens GN=TNC PE=1 SV=3	P24821	26.94	59	209	2201	4.89404	241 kDa	< 0.0001	0.9912	0.9912	0.9912	0.7031	0.6754	0.6953	21.26	47	79	19.31	41	68	21.22	45	62
88	Adipocyte enhancer-binding protein 1 OS=Homo sapiens GN=AEBP1 PE=1 SV=1	Q8IUX7	43.35	59	273	1158	5.10986	131 kDa	< 0.0001	1.0083	1.0083	1.0083	0.8183	0.7779	0.8421	39.81	49	100	37.39	47	89	37.31	46	84
89	Calsyntenin-1 OS=Homo sapiens GN=CLSTN1 PE=1 SV=1	O94985	32.42	38	173	981	4.90674	110 kDa	< 0.0001	0.9864	0.9864	0.9864	2.0382	2.0038	1.9993	30.28	33	61	27.83	31	57	29.46	34	55
90	Heat shock 70 kDa protein 4 OS=Homo sapiens GN=HSPA4 PE=1 SV=4	P34932	51.07	46	181	840	5.18604	94 kDa	0.016	1.0027	1.0027	1.0027	0.9371	0.9561	0.9941	40.95	36	65	44.64	37	62	38.93	34	54
91	Peptidyl-prolyl cis-trans isomerase A OS=Homo sapiens GN=PPIA PE=1 SV=2	P62937	69.7	14	151	165	7.81104	18 kDa	< 0.0001	1.0115	1.0115	1.0115	1.1595	1.2475	1.2369	63.03	12	53	63.03	13	53	69.7	13	45
92	Annexin A2 OS=Homo sapiens GN=ANXA2 PE=1 SV=2	P07355	63.42	27	160	339	7.75244	39 kDa	< 0.0001	1.0233	1.0233	1.0233	0.8776	0.9309	0.8973	58.11	25	55	60.77	25	57	57.82	23	48
93	Nidogen-1 OS=Homo sapiens GN=NID1 PE=1 SV=3	P14543	27.75	39	180	1247	5.2876	136 kDa	< 0.0001	0.9923	0.9923	0.9923	1.1336	1.1285	1.0875	21.81	31	58	21.17	31	56	26.14	32	66
94	Collagen alpha-2(IV) chain OS=Homo sapiens GN=COL4A2 PE=1 SV=4	P08572	47.37	78	272	1712	8.66064	168 kDa	0.36	1.0192	1.0192	1.0192	1.1565	1.0643	0.9659	30.9	52	92	31.54	49	82	33.06	54	98
95	Nestin OS=Homo sapiens GN=NES PE=1 SV=2	P48681	34.48	60	228	1621	4.36084	177 kDa	0.00017	1.0052	1.0052	1.0052	0.8824	0.9066	0.8536	31.03	51	86	25.05	44	74	24.18	43	68
96	Cystatin-C OS=Homo sapiens GN=CST3 PE=1 SV=1	P01034	58.9	9	143	146	8.74854	16 kDa	< 0.0001	1.0125	1.0125	1.0125	1.7214	1.8836	1.8621	47.95	8	48	58.9	9	49	58.9	9	46
97	Protein DJ-1 OS=Homo sapiens GN=PARK7 PE=1 SV=2	Q99497	60.85	14	198	189	6.78564	20 kDa	0.013	1.0073	1.0073	1.0073	1.0538	1.1634	1.1249	50.79	11	71	55.03	11	57	57.14	13	70
98	Collagen alpha-1(XI) chain OS=Homo sapiens GN=COL11A1 PE=1 SV=4	P12107	42.3	76	293	1806	5.17334	181 kDa	< 0.0001	1.033	1.033	1.033	1.6364	1.3214	1.1676	28.02	50	95	30.79	55	96	31.12	53	102
99	Microtubule-actin cross-linking factor 1, isoforms 1/2/3/5 OS=Homo sapiens GN=MACF1 PE=1 SV=4	Q9UPN3	22.75	185	456	7388	5.38916	838 kDa	0.12	1	1		1.2783	1.0559		14.67	124	169	11.71	104	153	12.55	101	134
100	Spondin-1 OS=Homo sapiens GN=SPON1 PE=1 SV=2	Q9HCB6	35.32	36	173	807	6.11279	91 kDa	< 0.0001	0.9847	0.9847	0.9847	1.9468	1.8482	1.9365	30.61	29	58	29.99	28	55	32.09	30	60
101	Heterogeneous nuclear ribonucleoproteins A2/B1 OS=Homo sapiens GN=HNRNPA2B1 PE=1 SV=2	P22626	56.37	23	157	353	8.95361	37 kDa	< 0.0001	0.9918	0.9918	0.9918	1.2244	1.2362	1.2142	47.31	19	57	46.46	18	52	55.52	22	48
102	Ezrin OS=Homo sapiens GN=EZR PE=1 SV=4	P15311	67.24	63	231	586	6.26514	69 kDa	0.048	1.0008	1.0008	1.0008	1.0774	1.0078	1.0498	58.53	55	85	59.04	48	83	51.19	38	63
103	14-3-3 protein theta OS=Homo sapiens GN=YWHAQ PE=1 SV=1	P27348	83.67	25	152	245	4.77979	28 kDa	< 0.0001	1	1	1	0.9171	0.9221	0.8119	82.45	22	56	81.63	24	52	75.51	20	44
104	14-3-3 protein zeta/delta OS=Homo sapiens GN=YWHAZ PE=1 SV=1	P63104	80	26	220	245	4.79248	28 kDa	0.15	1.0165	0.9705	1.0165	0.9291	0.9044	0.9979	79.59	24	82	77.96	24	73	79.59	22	65
105	CD109 antigen OS=Homo sapiens GN=CD109 PE=1 SV=2	Q6YHK3	34.05	47	187	1445	5.84619	162 kDa	< 0.0001	0.9855	0.9855	0.9855	1.4626	1.4082	1.4821	24.57	37	66	27.27	40	62	26.78	39	59
106	Soluble scavenger receptor cysteine-rich domain-containing protein SSC5D OS=Homo sapiens GN=SSC5D PE=2 SV=3	A1L4H1	27.59	32	149	1573	6.12549	166 kDa	< 0.0001	1.0176	1.0176	1.0176	0.7567	0.787	0.7811	23.71	26	54	20.22	25	53	19.2	23	42
107	Plastin-3 OS=Homo sapiens GN=PLS3 PE=1 SV=4	P13797	51.75	39	164	630	5.60498	71 kDa	0.84	1.0002	1.0002	1.0002	0.9588	0.984	1.0183	40.16	30	57	43.81	31	52	39.84	28	55
108	Endosialin OS=Homo sapiens GN=CD248 PE=1 SV=1	Q9HCU0	22.85	20	158	757	5.35107	81 kDa	< 0.0001	1	1	1	1.1955	1.2485	1.2294	17.04	15	44	15.06	14	61	20.34	17	53
109	Olfactomedin-like protein 3 OS=Homo sapiens GN=OLFML3 PE=2 SV=1	Q9NRN5	54.93	24	120	406	6.56592	46 kDa	0.02	0.9999	0.9999	0.9999	0.9705	0.9602	0.9656	43.35	18	43	44.83	19	39	49.75	20	38
110	Calumenin OS=Homo sapiens GN=CALU PE=1 SV=2	O43852	64.13	24	157	315	4.64014	37 kDa	< 0.0001	1.0051	1.0051	1.0051	0.6398	0.6314	0.6176	56.83	22	56	55.87	21	50	60.63	21	51
111	Cytoplasmic dynein 1 heavy chain 1 OS=Homo sapiens GN=DYNC1H1 PE=1 SV=5	Q14204	21.46	114	302	4646	6.40479	532 kDa	0.11	1	1	1	1.0151	0.7606	0.7545	13.37	76	110	12.48	63	95	13.19	63	97
112	Protein S100-A6 OS=Homo sapiens GN=S100A6 PE=1 SV=1	P06703	42.22	7	143	90	5.47803	10 kDa	0.51	1	1	1	0.9763	0.9889	1.047	40	6	51	36.67	6	48	40	6	44
113	Integrin beta-like protein 1 OS=Homo sapiens GN=ITGBL1 PE=2 SV=1	O95965	53.04	29	124	494	5.64307	54 kDa	< 0.0001	1	1	1	1.6722	1.7734	1.7427	43.12	25	42	48.79	25	46	39.88	21	36
114	Elongation factor 2 OS=Homo sapiens GN=EEF2 PE=1 SV=4	P13639	53.73	54	167	858	6.82959	95 kDa	< 0.0001	1.0129	1.0129	1.0129	0.8678	0.8586	0.8877	38.46	37	53	47.09	46	62	36.25	39	52
115	Fascin OS=Homo sapiens GN=FSCN1 PE=1 SV=3	Q16658	56.39	27	119	493	7.23975	55 kDa	0.38	0.9879	0.9879	0.9879	0.9892	0.9994	1.034	46.65	21	40	43.61	21	40	49.9	24	39
116	Cofilin-1 OS=Homo sapiens GN=CFL1 PE=1 SV=3	P23528	93.98	23	132	166	8.08936	19 kDa	< 0.0001	1.0002	1.0002	1.0002	1.2932	1.2674	1.2325	90.96	19	44	93.98	21	45	90.96	21	43
117	Lamin-B2 OS=Homo sapiens GN=LMNB2 PE=1 SV=3	Q03252	56.17	45	187	600	5.35107	68 kDa	< 0.0001	1.0083	1.0083	1.0083	0.8803	0.9313	0.92	45.83	36	65	46.17	36	62	51.33	40	60
118	Early endosome antigen 1 OS=Homo sapiens GN=EEA1 PE=1 SV=2	Q15075	42.74	81	335	1411	5.68115	162 kDa	< 0.0001	1	1	1	0.6693	0.5915	0.652	35.29	66	121	32.25	58	109	30.9	57	105
119	Fibulin-5 OS=Homo sapiens GN=FBLN5 PE=1 SV=1	Q9UBX5	37.05	19	117	448	4.729	50 kDa	0.0023	1.0186	1.0186	1.0186	1.2269	1.1858	1.0344	30.58	16	41	33.04	17	39	32.14	16	37
120	Nuclear mitotic apparatus protein 1 OS=Homo sapiens GN=NUMA1 PE=1 SV=2	Q14980	37.78	105	360	2115	5.78271	238 kDa	< 0.0001	0.9996	0.9996	0.9996	0.7152	0.6692	0.6568	27.19	76	136	20.99	58	113	23.26	65	111
121	Cathepsin B OS=Homo sapiens GN=CTSB PE=1 SV=3	P07858	30.68	10	106	339	6.30322	38 kDa	< 0.0001	1.0121	1.0121	1.0121	1.9031	2.095	2.1235	30.38	9	38	30.38	9	36	30.68	10	32
122	Fructose-bisphosphate aldolase A OS=Homo sapiens GN=ALDOA PE=1 SV=2	P04075	64.01	26	128	364	8.08936	39 kDa	< 0.0001	1.0215	1.0215	1.0215	0.9134	0.9212	0.8018	48.35	20	42	53.02	22	41	62.09	25	45
123	Collagen alpha-1(II) chain OS=Homo sapiens GN=COL2A1 PE=1 SV=3	P02458	50.5	76	433	1487	6.91748	142 kDa	0.32			1			0.2233	29.46	47	136	28.78	44	134	36.85	52	163
124	Prosaposin OS=Homo sapiens GN=PSAP PE=1 SV=2	P07602	44.85	28	124	524	5.17334	58 kDa	< 0.0001	0.9916	0.9915	0.9915	1.4156	1.3775	1.4324	31.49	20	38	39.89	23	50	33.21	19	36
125	Actin-related protein 3 OS=Homo sapiens GN=ACTR3 PE=1 SV=3	P61158	45.69	21	108	418	5.88428	47 kDa	0.00029	1.0067	1.0067	1.0067	0.9013	0.9033	0.8332	33.25	16	39	33.01	15	35	42.34	18	34
126	Attractin OS=Homo sapiens GN=ATRN PE=1 SV=2	O75882	21.83	34	117	1429	7.31299	159 kDa	< 0.0001	1.0011	1.0011	1.0011	1.3694	1.2653	1.2634	13.37	22	34	19.31	30	43	15.12	24	40
127	Thrombospondin-2 OS=Homo sapiens GN=THBS2 PE=1 SV=2	P35442	37.29	42	174	1172	4.83057	130 kDa	< 0.0001	0.9993	0.9993	0.9993	0.535	0.4916	0.5629	30.29	36	64	31.48	33	53	28.41	29	57
128	Complement factor B OS=Homo sapiens GN=CFB PE=1 SV=2	P00751	38.87	36	133	764	7.06396	86 kDa	< 0.0001	1.0195	1.0195	1.0195	0.7958	0.8214	0.8154	32.2	28	43	30.76	29	43	32.85	31	47
129	Cation-independent mannose-6-phosphate receptor OS=Homo sapiens GN=IGF2R PE=1 SV=3	P11717	22.04	66	209	2491	5.93506	274 kDa	< 0.0001	1.0016	1.0016	1.0016	2.0468	1.9728	2.4568	16.38	50	75	15.3	43	68	16.26	48	66
130	Microtubule-associated protein 1A OS=Homo sapiens GN=MAP1A PE=1 SV=6	P78559	27.29	93	248	2803	4.91943	305 kDa	0.00023	1	1	1	0.8738	0.8924	0.8565	20.37	61	92	16.59	56	81	15.91	53	75
131	Triosephosphate isomerase OS=Homo sapiens GN=TPI1 PE=1 SV=3	P60174	68.53	17	126	286	5.92236	31 kDa	< 0.0001	1.017	1.017	1.017	1.0863	1.0964	1.099	58.39	15	45	59.79	15	45	52.45	13	36
132	Transforming growth factor-beta-induced protein ig-h3 OS=Homo sapiens GN=TGFBI PE=1 SV=1	Q15582	42.75	32	157	683	7.7085	75 kDa	< 0.0001	1.0274	1.0274	1.0274	0.492	0.4233	0.4292	30.01	25	50	39.97	28	57	36.02	26	50
133	Peroxidasin homolog OS=Homo sapiens GN=PXDN PE=1 SV=2	Q92626	33.54	54	158	1479	7.1665	165 kDa	0.0081	1.0013	1.0013	1.0013	1.1558	1.1623	1.3085	25.56	43	60	24.61	40	55	19.47	36	43
134	Splicing factor 3B subunit 1 OS=Homo sapiens GN=SF3B1 PE=1 SV=3	O75533	21.55	32	177	1304	7.09326	146 kDa	0.87	1	1	1	0.8767	1.0125	1.0236	10.35	16	59	13.42	22	64	13.5	19	54
135	Insulin-like growth factor-binding protein 5 OS=Homo sapiens GN=IGFBP5 PE=1 SV=1	P24593	51.47	18	122	272	8.20654	31 kDa	0.034	1.0198	1.0198	1.0198	1.016	1.0372	1.0681	49.26	15	42	50.74	14	38	47.43	14	42
136	Eukaryotic translation initiation factor 3 subunit A OS=Homo sapiens GN=EIF3A PE=1 SV=1	Q14152	41.1	88	282	1382	6.78564	167 kDa	0.0031	1	1	1	0.8492	0.8631	0.0104	31.69	60	107	30.1	52	88	31.69	60	87
137	78 kDa glucose-regulated protein OS=Homo sapiens GN=HSPA5 PE=1 SV=2	P11021	57.49	43	172	654	5.16064	72 kDa	< 0.0001	1.0101	1.0101	1.0101	1.1609	1.1055	1.0982	49.54	34	62	44.95	31	56	47.4	32	54
138	Brain acid soluble protein 1 OS=Homo sapiens GN=BASP1 PE=1 SV=2	P80723	79.3	22	120	227	4.62744	23 kDa	0.081	0.9942	0.9942	0.9942	1.0673	1.1073	0.9713	75.77	18	37	75.77	18	42	79.3	21	41
139	Clathrin heavy chain 1 OS=Homo sapiens GN=CLTC PE=1 SV=5	Q00610	27.46	51	151	1675	5.69385	192 kDa	< 0.0001	1.0083	1.0083	1.0083	0.8528	0.8562	0.8985	20.3	40	54	20.3	39	49	19.82	36	48
140	Connective tissue growth factor OS=Homo sapiens GN=CTGF PE=1 SV=2	P29279	56.16	20	96	349	8.00146	38 kDa	0.94	1.0097	1.0097	1.0097	0.9346	1.0078	1.0986	35.24	12	29	51.58	17	36	38.11	13	31
141	14-3-3 protein beta/alpha OS=Homo sapiens GN=YWHAB PE=1 SV=3	P31946	79.67	24	201	246	4.83057	28 kDa	0.21	0.9965	0.9965	0.9965	1.0214	0.9795	1.018	79.27	23	72	77.64	23	65	78.86	22	64
142	Target of Nesh-SH3 OS=Homo sapiens GN=ABI3BP PE=1 SV=1	Q7Z7G0	23.16	30	131	1075	9.43701	119 kDa	0.018	1.0391	1.0391	1.0391	1.095	1.0665	1.2555	18.23	20	42	18.79	20	39	21.21	27	50
143	EGF-containing fibulin-like extracellular matrix protein 2 OS=Homo sapiens GN=EFEMP2 PE=1 SV=3	O95967	37.92	16	97	443	4.94482	49 kDa	0.0017	1.026	1.026	1.026	0.8728	0.9114	0.924	32.51	14	36	33.86	12	33	33.86	14	28
144	Phosphoglycerate kinase 1 OS=Homo sapiens GN=PGK1 PE=1 SV=3	P00558	54.92	29	144	417	8.104	45 kDa	< 0.0001	0.9841	0.9841	0.9841	1.0867	1.1374	1.231	53.72	28	52	50.6	26	47	51.32	26	45
145	Cathepsin D OS=Homo sapiens GN=CTSD PE=1 SV=1	P07339	55.83	24	116	412	6.53662	45 kDa	0.99	0.9631	0.9631	0.9631	0.9743	1.0806	0.9655	54.61	23	43	45.39	18	34	48.54	19	39
146	Transgelin-2 OS=Homo sapiens GN=TAGLN2 PE=1 SV=3	P37802	85.93	19	101	199	8.25049	22 kDa	< 0.0001	1.0144	1.0144	1.0144	1.254	1.2203	1.2392	85.93	17	35	81.41	16	35	82.91	17	31
147	Calmodulin OS=Homo sapiens GN=CALM1 PE=1 SV=2	P62158	61.07	9	102	149	4.22119	17 kDa	0.00013	1.0145	1.0145	1.0145	0.9257	0.877	0.821	52.35	8	32	52.35	8	35	61.07	9	35
148	14-3-3 protein epsilon OS=Homo sapiens GN=YWHAE PE=1 SV=1	P62258	79.61	23	159	255	4.7417	29 kDa	0.36	1.0004	1.0003	1.0003	0.9775	0.9467	1.0134	72.16	20	59	76.08	20	62	73.33	18	38
149	Ribonuclease inhibitor OS=Homo sapiens GN=RNH1 PE=1 SV=2	P13489	41.65	19	120	461	4.81787	50 kDa	< 0.0001	1.0073	1.0073	1.0073	1.3394	1.4139	1.2573	33.19	15	40	36.23	17	42	36.66	16	38
150	Transaldolase OS=Homo sapiens GN=TALDO1 PE=1 SV=2	P37837	60.24	29	141	337	6.81494	38 kDa	0.00015	1.0141	1.0141	1.0141	0.9236	0.946	0.918	59.05	28	48	53.41	26	51	51.93	24	42
151	Bone morphogenetic protein 1 OS=Homo sapiens GN=BMP1 PE=1 SV=2	P13497	30.22	33	126	986	6.90283	111 kDa	0.00023	0.9945	0.9945	0.9945	0.9798	0.927	0.875	21.91	25	42	23.02	25	44	24.85	25	40
152	Peptidyl-prolyl cis-trans isomerase FKBP10 OS=Homo sapiens GN=FKBP10 PE=1 SV=1	Q96AY3	40.89	28	110	582	5.61768	64 kDa	0.33	1	1	1	0.9623	0.9059	1.0532	33.51	23	36	34.19	23	39	26.12	18	35
153	Aggrecan core protein OS=Homo sapiens GN=ACAN PE=1 SV=2	P16112	11.35	29	132	2415	4.18311	250 kDa	0.00093	1	1	1	0.8589	0.843	0.7476	7.78	21	44	9.61	24	49	7.12	18	39
154	Ubiquitin-like modifier-activating enzyme 1 OS=Homo sapiens GN=UBA1 PE=1 SV=3	P22314	33.18	38	147	1058	5.75732	118 kDa	0.071	1	1	1	0.9877	1.017	1.0366	28.26	31	53	26.75	30	50	25.33	30	44
155	Chondroitin sulfate proteoglycan 4 OS=Homo sapiens GN=CSPG4 PE=1 SV=2	Q6UVK1	24.63	50	167	2322	5.46533	251 kDa	< 0.0001	1.0054	1.0054	1.0054	1.7358	2.0692	1.526	18.86	39	59	15.63	32	53	15.12	31	55
156	Cadherin-11 OS=Homo sapiens GN=CDH11 PE=1 SV=2	P55287	30.9	26	113	796	4.90674	88 kDa	0.0052	1.0068	1.0068	1.0068	1.0457	1.0303	1.0821	23.49	22	38	28.02	21	39	23.99	21	36
157	Nucleobindin-2 OS=Homo sapiens GN=NUCB2 PE=1 SV=2	P80303	69.05	39	165	420	5.12256	50 kDa	< 0.0001	1.0186	1.0186	1.0186	0.8615	0.7252	0.8383	45.48	29	61	53.81	30	51	62.14	32	53
158	Nesprin-1 OS=Homo sapiens GN=SYNE1 PE=1 SV=4	Q8NF91	18.21	192	514	8797	5.52881	1011 kDa	0.013	1.001	1.001	1.001	0.928	0.8833	0.8434	11.74	124	186	9.71	106	162	9.31	106	166
159	C-type lectin domain family 11 member A OS=Homo sapiens GN=CLEC11A PE=1 SV=1	Q9Y240	52.63	21	112	323	5.16064	36 kDa	0.19	1.0038	1.0038	1.0038	0.9496	1.0328	0.9577	45.51	16	37	37.15	13	34	49.85	18	41
160	Heat shock protein HSP 90-beta OS=Homo sapiens GN=HSP90AB1 PE=1 SV=4	P08238	40.33	36	137	724	5.03369	83 kDa	< 0.0001	0.9926	0.9926	0.9926	0.5565	0.4035	0.4459	38.81	31	50	32.46	28	47	31.08	26	40
161	Fatty acid synthase OS=Homo sapiens GN=FASN PE=1 SV=3	P49327	18.56	49	149	2511	6.44287	273 kDa	0.006	1.0006	1.0006	1.0006	0.9291	0.889	0.9709	13.74	36	50	11.87	33	46	13.26	35	53
162	Rab GDP dissociation inhibitor beta OS=Homo sapiens GN=GDI2 PE=1 SV=2	P50395	55.73	25	100	445	6.46826	51 kDa	0.019	1.0041	1.0041	1.0041	0.9365	0.9834	0.9475	49.66	21	35	50.11	23	36	39.1	19	29
163	Heterogeneous nuclear ribonucleoprotein M OS=Homo sapiens GN=HNRNPM PE=1 SV=3	P52272	63.97	59	147	730	8.70459	78 kDa	0.012	1	1	1	0.9235	0.9473	0.9813	46.99	36	56	38.77	29	41	43.84	34	50
164	C-type mannose receptor 2 OS=Homo sapiens GN=MRC2 PE=1 SV=2	Q9UBG0	23.26	35	115	1479	5.8335	167 kDa	< 0.0001	0.9957	0.9957	0.9957	1.3369	1.2576	1.302	16.36	23	40	16.57	24	39	17.31	26	36
165	Pentraxin-related protein PTX3 OS=Homo sapiens GN=PTX3 PE=1 SV=3	P26022	51.97	22	107	381	5.0083	42 kDa	< 0.0001	0.9856	0.9856	0.9856	2.2269	2.2918	2.1072	40.94	14	31	42.78	16	36	43.04	19	40
166	Zinc finger protein 646 OS=Homo sapiens GN=ZNF646 PE=1 SV=1	O15015	17.44	35	189	1829	7.32764	201 kDa	0.32		1			0.4279		12.47	22	62	11.76	22	67	9.9	19	60
167	Nucleolin OS=Homo sapiens GN=NCL PE=1 SV=3	P19338	49.3	62	187	710	4.70361	77 kDa	0.015	1.002	1.002	1.002	0.9001	0.9892	0.9727	38.17	42	64	38.31	39	56	40.14	43	67
168	Protein disulfide-isomerase A3 OS=Homo sapiens GN=PDIA3 PE=1 SV=4	P30101	54.65	31	134	505	6.354	57 kDa	< 0.0001	0.9933	0.9933	0.9933	0.9056	0.9134	0.9364	47.13	27	47	43.96	24	44	41.98	25	43
169	Mannosyl-oligosaccharide 1,2-alpha-mannosidase IA OS=Homo sapiens GN=MAN1A1 PE=1 SV=3	P33908	41.04	33	130	653	6.46826	73 kDa	< 0.0001	1.0262	1.0262	1.0262	1.337	1.3518	1.5118	29.71	24	43	33.69	26	46	33.54	25	41
170	Mannan-binding lectin serine protease 1 OS=Homo sapiens GN=MASP1 PE=1 SV=3	P48740	28.76	19	126	699	5.49072	79 kDa	< 0.0001	0.9566	0.9566	0.9566	2.4684	2.3209	2.3618	27.18	18	47	25.18	17	40	25.89	17	39
171	Reticulocalbin-1 OS=Homo sapiens GN=RCN1 PE=1 SV=1	Q15293	42.3	15	95	331	4.99561	39 kDa	< 0.0001	1.0038	1.0038	1.0038	0.7037	0.7224	0.7851	35.35	11	32	39.88	14	35	33.84	11	28
172	Coactosin-like protein OS=Homo sapiens GN=COTL1 PE=1 SV=3	Q14019	72.54	12	81	142	5.66846	16 kDa	< 0.0001	1.0238	1.0238	1.0238	1.4066	1.336	1.3194	71.83	11	32	72.54	12	25	71.83	11	24
173	Serine protease HTRA1 OS=Homo sapiens GN=HTRA1 PE=1 SV=1	Q92743	41.46	23	124	480	7.82568	51 kDa	< 0.0001	1	1	1	0.751	0.7367	0.7047	35.83	20	47	35	20	42	34.58	19	35
174	Plasma protease C1 inhibitor OS=Homo sapiens GN=SERPING1 PE=1 SV=2	P05155	32.4	21	134	500	6.55127	55 kDa	0.15	1.0254	1.0254	1.0254	1.0887	1.053	0.9938	30.4	19	40	28.6	19	52	29.4	18	42
175	Nidogen-2 OS=Homo sapiens GN=NID2 PE=1 SV=3	Q14112	19.2	27	138	1375	5.2876	151 kDa	< 0.0001	1	1	1	0.7125	0.6627	0.6957	14.84	20	51	14.04	20	40	16.58	22	47
176	LIM domain only protein 7 OS=Homo sapiens GN=LMO7 PE=1 SV=3	Q8WWI1	28.64	58	194	1683	8.08936	193 kDa	0.0017	1.0116	1.0116	1.0116	1.1768	1.1592	1.4057	18.66	40	67	17.23	37	64	19.07	36	63
177	Matrix-remodeling-associated protein 8 OS=Homo sapiens GN=MXRA8 PE=2 SV=1	Q9BRK3	35.97	19	128	442	7.2251	49 kDa	< 0.0001	0.998	0.998	0.998	1.6716	1.4769	1.529	32.35	18	46	30.54	16	43	35.29	17	39
178	Coronin-1C OS=Homo sapiens GN=CORO1C PE=1 SV=1	Q9ULV4	31.65	25	114	474	7.07861	53 kDa	0.00057	1.008	1.008	1.008	1.0311	1.0888	1.0963	26.37	20	31	31.01	23	42	26.58	20	41
179	Lamin-B1 OS=Homo sapiens GN=LMNB1 PE=1 SV=2	P20700	61.26	44	148	586	5.16064	66 kDa	0.94	1.0685	1.0005	1.0171	1.049	1.0505	0.9778	52.73	36	54	45.05	30	42	46.93	34	52
180	Isocitrate dehydrogenase [NADP] cytoplasmic OS=Homo sapiens GN=IDH1 PE=1 SV=2	O75874	63.53	31	101	414	7.00537	47 kDa	0.12	1.0017	1.0017	1.0017	0.9082	1.0163	0.9797	46.14	21	32	50.97	24	36	46.14	24	33
181	Serpin H1 OS=Homo sapiens GN=SERPINH1 PE=1 SV=2	P50454	46.89	23	90	418	8.68994	46 kDa	< 0.0001	0.9864	0.9864	0.9864	0.6213	0.5691	0.6181	43.3	18	30	43.54	21	34	36.84	15	26
182	Vasorin OS=Homo sapiens GN=VASN PE=1 SV=1	Q6EMK4	25.26	20	111	673	7.38623	72 kDa	0.0018	1.0174	1.0174	1.0174	1.3952	1.3792	1.377	22.59	17	39	20.06	16	35	22.29	18	37
183	Kinectin OS=Homo sapiens GN=KTN1 PE=1 SV=1	Q86UP2	40.09	67	192	1357	5.64307	156 kDa	0.00015	1	1	1	0.8285	0.8949	0.8523	27.49	42	59	31.32	47	69	25.64	46	64
184	Serum albumin OS=Homo sapiens GN=ALB PE=1 SV=2	P02768	18.88	16	173	609	6.27783	69 kDa	0.00053	0.9671	0.9671	0.9671	1.3297	1.3484	1.3264	15.27	13	63	16.58	14	63	11.82	10	47
185	Annexin A5 OS=Homo sapiens GN=ANXA5 PE=1 SV=2	P08758	48.75	18	112	320	5.04639	36 kDa	< 0.0001	1.0237	1.0237	1.0237	0.7456	0.6637	0.7842	37.5	15	38	35	14	33	46.88	17	41
186	Clusterin OS=Homo sapiens GN=CLU PE=1 SV=1	P10909	43.21	28	96	449	6.26514	52 kDa	0.0027	1.0151	1.0151	1.0151	0.9279	0.9632	0.9244	35.63	20	32	34.74	20	35	35.19	21	29
187	LIM and SH3 domain protein 1 OS=Homo sapiens GN=LASP1 PE=1 SV=2	Q14847	53.64	17	83	261	7.04932	30 kDa	0.0028	1.0162	1.0162	1.0162	1.0569	1.0477	1.0485	50.19	14	30	49.43	13	30	43.3	11	23
188	WD repeat-containing protein 1 OS=Homo sapiens GN=WDR1 PE=1 SV=4	O75083	42.57	27	131	606	6.65381	66 kDa	< 0.0001	1.0155	1.0155	1.0155	1.2174	1.2534	1.2315	38.94	25	45	40.92	26	46	29.21	22	40
189	Coatomer subunit delta OS=Homo sapiens GN=ARCN1 PE=1 SV=1	P48444	46.58	30	108	511	6.21436	57 kDa	< 0.0001	1.0026	1.0026	1.0026	0.8241	0.8373	0.8314	38.55	25	43	37.57	21	33	36.99	21	32
190	Puromycin-sensitive aminopeptidase OS=Homo sapiens GN=NPEPPS PE=1 SV=2	P55786	29.38	32	102	919	5.71924	103 kDa	0.37	1	1	1	1.009	1.0379	0.9678	24.16	25	36	19.26	22	35	17.85	19	31
191	Ectonucleotide pyrophosphatase/phosphodiesterase family member 2 OS=Homo sapiens GN=ENPP2 PE=1 SV=3	Q13822	29.55	31	112	863	7.37158	99 kDa	0.27	1.0062	1.0062	1.0062	1.0826	1.253	1.0652	21.44	23	38	23.87	25	38	25.96	25	36
192	Collagen alpha-2(XI) chain OS=Homo sapiens GN=COL11A2 PE=1 SV=5	P13942	37.67	67	288	1736	6.21436	172 kDa	0.021	1	1	1	3.8751	1.8634	3.1536	25.35	45	88	26.56	49	95	26.9	51	105
193	Phosphoglycerate mutase 1 OS=Homo sapiens GN=PGAM1 PE=1 SV=2	P18669	44.49	15	94	254	7.18115	29 kDa	0.45	1.0386	1.0386	1.0386	0.9477	1.0154	0.9637	39.76	11	30	42.13	13	34	43.31	12	30
194	Calpastatin OS=Homo sapiens GN=CAST PE=1 SV=4	P20810	37.71	32	108	708	5.07178	77 kDa	0.76	1.0028	1.0028	1.0028	0.9757	1.0576	1.0818	31.92	27	40	34.32	26	38	25.42	20	30
195	Transketolase OS=Homo sapiens GN=TKT PE=1 SV=3	P29401	34.83	26	107	623	7.66455	68 kDa	< 0.0001	0.996	0.996	0.996	0.8595	0.8628	0.8827	32.42	21	34	30.5	22	37	31.62	22	36
196	RNA-binding motif protein, X chromosome OS=Homo sapiens GN=RBMX PE=1 SV=3	P38159	69.57	43	113	391	10.0522	42 kDa	0.13	1	1	1	0.8976	0.954	0.9666	55.5	31	41	53.96	28	37	50.64	29	35
197	Sushi, nidogen and EGF-like domain-containing protein 1 OS=Homo sapiens GN=SNED1 PE=2 SV=2	Q8TER0	19.53	34	138	1413	6.97607	152 kDa	< 0.0001	0.9913	0.9913	0.9913	1.3526	1.1935	1.2847	13.87	25	44	14.44	24	46	14.15	26	48
198	Reticulocalbin-3 OS=Homo sapiens GN=RCN3 PE=1 SV=1	Q96D15	32.01	12	81	328	4.89404	37 kDa	0.0014	0.9294	0.9294	0.9294	0.7076	0.8028	0.7317	29.88	11	30	28.66	10	28	28.05	9	23
199	Neurogenic locus notch homolog protein 3 OS=Homo sapiens GN=NOTCH3 PE=1 SV=2	Q9UM47	17.15	41	137	2321	5.38916	244 kDa	0.00028	1	1	1	0.7399	0.9161	0.664	10.3	23	41	11.63	29	46	12.93	31	50
200	14-3-3 protein gamma OS=Homo sapiens GN=YWHAG PE=1 SV=2	P61981	74.09	24	154	247	4.89404	28 kDa	0.31	1.0224	1.0224	1.0224	0.9129	1.07	0.9267	69.23	21	56	63.97	20	53	69.64	21	45
201	Proteasome activator complex subunit 1 OS=Homo sapiens GN=PSME1 PE=1 SV=1	Q06323	69.88	21	95	249	6.02393	29 kDa	0.00021	1.0077	1.0077	1.0077	0.9262	0.9259	0.9512	58.23	18	33	64.26	18	32	67.87	19	30
202	Polypeptide N-acetylgalactosaminyltransferase 5 OS=Homo sapiens GN=GALNT5 PE=1 SV=1	Q7Z7M9	36.28	46	156	940	9.46631	106 kDa	< 0.0001	1.0077	1.0077	1.0077	0.7975	0.829	0.843	25.96	32	53	25.64	30	46	31.17	37	57
203	Collagen alpha-1(IV) chain OS=Homo sapiens GN=COL4A1 PE=1 SV=3	P02462	39.54	54	152	1669	8.27979	161 kDa	0.065	1.025	1.025	1.025	0.9132	0.903	0.89	24.21	33	54	25.16	34	44	27.62	34	54
204	Fibulin-2 OS=Homo sapiens GN=FBLN2 PE=1 SV=2	P98095	19.93	24	88	1184	4.81787	127 kDa	< 0.0001	1.0117	1.0117	1.0117	0.7237	0.6786	0.7797	15.03	18	27	14.86	19	28	15.12	19	33
205	Collagen alpha-1(XIV) chain OS=Homo sapiens GN=COL14A1 PE=1 SV=3	Q05707	25	45	123	1796	5.30029	194 kDa	< 0.0001	1	1	1	0.8312	0.7431	0.9076	14.81	29	41	17.82	34	43	16.37	28	39
206	UPF0556 protein C19orf10 OS=Homo sapiens GN=C19orf10 PE=1 SV=1	Q969H8	36.42	9	131	173	6.68311	19 kDa	0.00067	1.0165	1.0165	1.0165	1.2248	1.0622	1.1445	36.42	9	43	36.42	9	44	36.42	9	44
207	45 kDa calcium-binding protein OS=Homo sapiens GN=SDF4 PE=1 SV=1	Q9BRK5	54.97	21	110	362	4.85596	42 kDa	0.017	0.9823	0.9823	0.9823	1.1191	1.0581	1.1829	35.36	16	42	34.81	17	37	52.49	18	31
208	Beta-hexosaminidase subunit alpha OS=Homo sapiens GN=HEXA PE=1 SV=2	P06865	36.29	18	96	529	5.16064	61 kDa	0.00062	0.9935	0.9935	0.9935	1.0388	1.1635	1.1084	30.43	17	33	27.41	16	31	36.29	18	32
209	Malate dehydrogenase, mitochondrial OS=Homo sapiens GN=MDH2 PE=1 SV=3	P40926	55.92	19	110	338	8.67529	36 kDa	< 0.0001	1.0037	1.0037	1.0037	1.1605	1.1757	1.121	55.62	18	41	51.78	17	36	48.82	17	33
210	Phospholipid transfer protein OS=Homo sapiens GN=PLTP PE=1 SV=1	P55058	36.71	18	103	493	7.00537	55 kDa	< 0.0001	0.9975	0.9975	0.9975	1.7934	1.9002	1.8377	34.89	15	38	32.45	14	33	27.18	16	32
211	Adenylyl cyclase-associated protein 1 OS=Homo sapiens GN=CAP1 PE=1 SV=5	Q01518	45.05	23	96	475	8.06006	52 kDa	0.46	1.0114	1.0114	1.0114	0.987	0.9974	1.0294	34.53	18	34	33.68	17	31	45.05	23	31
212	Lactadherin OS=Homo sapiens GN=MFGE8 PE=1 SV=2	Q08431	41.6	16	71	387	8.14795	43 kDa	< 0.0001	0.9987	0.9987	0.9987	1.1441	1.0802	1.1196	39.79	15	28	33.85	13	24	34.37	13	19
213	Serine/arginine repetitive matrix protein 2 OS=Homo sapiens GN=SRRM2 PE=1 SV=2	Q9UQ35	30.63	98	241	2752	12.0591	300 kDa	0.05	1	1	1	1.2184	1.1868	1.1927	17.26	48	72	20.82	61	86	18.35	56	83
214	Stathmin OS=Homo sapiens GN=STMN1 PE=1 SV=3	P16949	74.5	17	89	149	5.97314	17 kDa	< 0.0001	1.0195	1.0195	1.0195	1.1205	1.1808	1.1913	74.5	17	34	60.4	13	28	68.46	14	27
215	Malate dehydrogenase, cytoplasmic OS=Homo sapiens GN=MDH1 PE=1 SV=4	P40925	53.89	24	99	334	7.35693	36 kDa	< 0.0001	0.9953	0.9953	0.9953	1.1562	1.3299	1.1851	37.72	17	36	43.11	20	32	51.2	22	31
216	Ras GTPase-activating-like protein IQGAP1 OS=Homo sapiens GN=IQGAP1 PE=1 SV=1	P46940	31.68	56	195	1657	6.48096	189 kDa	< 0.0001	1.0095	1.0095	1.0095	0.8449	0.8727	0.897	25.35	44	68	22.57	39	65	20.46	38	62
217	Procollagen-lysine,2-oxoglutarate 5-dioxygenase 1 OS=Homo sapiens GN=PLOD1 PE=1 SV=2	Q02809	40.17	29	93	727	6.94678	84 kDa	< 0.0001	0.9974	1.001	0.9974	0.732	0.8855	0.8006	31.09	23	31	32.19	24	31	31.5	25	31
218	N(G),N(G)-dimethylarginine dimethylaminohydrolase 2 OS=Homo sapiens GN=DDAH2 PE=1 SV=1	O95865	42.81	13	79	285	6.01123	30 kDa	0.012	1.0052	1.0052	1.0052	0.9688	0.9498	0.9204	36.84	10	26	37.19	10	26	37.54	10	27
219	Insulin-like growth factor II OS=Homo sapiens GN=IGF2 PE=1 SV=1	P01344	61.67	12	69	180	9.31982	20 kDa	0.0025	0.9151	0.9151	0.9151	1.5328	1.6017	1.4931	33.33	8	20	40.56	8	24	57.78	11	25
220	Glutathione S-transferase P OS=Homo sapiens GN=GSTP1 PE=1 SV=2	P09211	49.05	9	78	210	5.64307	23 kDa	0.69	1.0142	1.0142	1.0142	1.0362	0.9928	1.0049	49.05	9	32	42.86	8	24	42.86	8	22
221	ATP-citrate synthase OS=Homo sapiens GN=ACLY PE=1 SV=3	P53396	31.34	36	90	1101	7.32764	121 kDa	0.92	1	1	1	0.9653	0.9909	0.9578	23.89	29	34	22.43	24	31	17.89	22	25
222	Glutathione synthetase OS=Homo sapiens GN=GSS PE=1 SV=1	P48637	45.78	25	100	474	5.92236	52 kDa	0.79	1	1	1	0.9709	1.0737	0.9717	28.06	17	35	33.97	19	30	35.44	21	35
223	Interleukin enhancer-binding factor 3 OS=Homo sapiens GN=ILF3 PE=1 SV=3	Q12906	31.1	36	131	894	8.76318	95 kDa	0.21	1.0019	1.0019	1.0019	0.9411	0.9803	0.9793	21.92	24	43	23.27	25	44	25.06	27	44
224	Golgi membrane protein 1 OS=Homo sapiens GN=GOLM1 PE=1 SV=1	Q8NBJ4	51.12	29	106	401	4.97021	45 kDa	< 0.0001	0.9845	0.9845	0.9845	0.7547	0.7515	0.7385	40.9	23	39	43.14	25	36	40.4	20	31
225	Collagen alpha-3(V) chain OS=Homo sapiens GN=COL5A3 PE=1 SV=3	P25940	35.93	61	177	1745	6.87354	172 kDa	0.021	1	1	1	0.6736	0.663	0.49	23.44	37	53	16.62	30	55	25.27	43	69
226	Glia-derived nexin OS=Homo sapiens GN=SERPINE2 PE=1 SV=1	P07093	38.19	16	77	398	9.29053	44 kDa	< 0.0001	0.9877	0.9877	0.9877	1.1265	1.1498	1.1663	38.19	16	24	38.19	16	27	36.43	15	26
227	Translationally-controlled tumor protein OS=Homo sapiens GN=TPT1 PE=1 SV=1	P13693	47.09	9	76	172	4.93213	20 kDa	0.75	0.9611	0.9611	0.9611	1.028	1.0211	1.0621	38.95	7	28	38.95	7	23	44.19	8	25
228	Granulins OS=Homo sapiens GN=GRN PE=1 SV=2	P28799	41.15	24	75	593	6.82959	64 kDa	< 0.0001	0.9887	0.9886	0.9886	0.6898	0.7759	0.7641	31.03	20	27	35.24	19	24	24.28	15	24
229	Myristoylated alanine-rich C-kinase substrate OS=Homo sapiens GN=MARCKS PE=1 SV=4	P29966	28.92	9	82	332	4.44971	32 kDa	0.41	1.005	1.005	1.005	0.9313	1.0015	1.0589	28.92	7	24	24.4	6	27	24.1	7	31
230	Polypeptide N-acetylgalactosaminyltransferase 10 OS=Homo sapiens GN=GALNT10 PE=1 SV=2	Q86SR1	39.97	27	114	603	8.5874	69 kDa	0.11	0.9962	0.9962	0.9962	1.2644	1.1615	1.7062	30.18	18	40	22.22	16	33	31.84	21	41
231	Hemicentin-1 OS=Homo sapiens GN=HMCN1 PE=1 SV=2	Q96RW7	17.21	94	231	5635	6.49365	613 kDa	< 0.0001	1	1	1	0.4342	0.4649	0.4893	8.32	53	70	8.82	50	67	11.91	66	94
232	A disintegrin and metalloproteinase with thrombospondin motifs 7 OS=Homo sapiens GN=ADAMTS7 PE=1 SV=2	Q9UKP4	24.02	37	101	1686	6.20166	184 kDa	< 0.0001	1.0043	1.0043	1.0043	1.2109	1.1736	1.2585	13.58	22	34	9.55	16	24	20.52	31	43
233	Heterogeneous nuclear ribonucleoprotein Q OS=Homo sapiens GN=SYNCRIP PE=1 SV=2	O60506	51.85	41	133	623	8.5874	70 kDa	0.69	1	1	1	0.9703	1.0029	1.0105	38.36	28	40	48.48	33	46	41.89	29	47
234	Superoxide dismutase [Cu-Zn] OS=Homo sapiens GN=SOD1 PE=1 SV=2	P00441	55.84	12	72	154	6.12549	16 kDa	0.015	1.0163	1.0163	1.0163	1.1682	1.079	1.1022	51.95	11	22	50.65	10	25	55.84	11	25
235	Keratin, type II cytoskeletal 1 OS=Homo sapiens GN=KRT1 PE=1 SV=6	P04264	41.77	32	129	644	8.11865	66 kDa	< 0.0001	1.0098	1.0098	1.0098	0.8441	0.7927	0.8089	36.49	27	47	33.7	25	44	33.7	25	38
236	L-lactate dehydrogenase B chain OS=Homo sapiens GN=LDHB PE=1 SV=2	P07195	47.31	17	95	334	6.04932	37 kDa	0.18	0.9991	0.9991	0.9991	0.9585	0.9875	0.9695	39.52	15	29	42.81	15	33	42.22	16	33
237	Hexokinase-1 OS=Homo sapiens GN=HK1 PE=1 SV=3	P19367	39.37	45	124	917	6.80029	102 kDa	< 0.0001	0.9969	0.9969	0.9969	1.1878	1.2597	1.2567	29.44	31	41	29.88	34	45	26.72	31	38
238	Radixin OS=Homo sapiens GN=RDX PE=1 SV=1	P35241	56.09	46	209	583	6.3667	69 kDa	0.078	1	1	1	1.0444	0.99	1.175	45.8	40	77	44.08	33	68	40.82	33	64
239	Alanine--tRNA ligase, cytoplasmic OS=Homo sapiens GN=AARS PE=1 SV=2	P49588	28.93	32	105	968	5.52881	107 kDa	0.00016	1.0116	1.0116	1.0116	1.1147	1.0909	1.1579	19.01	22	36	20.97	23	37	24.28	26	32
240	A-kinase anchor protein 12 OS=Homo sapiens GN=AKAP12 PE=1 SV=4	Q02952	25.48	50	142	1782	4.41162	191 kDa	0.033	0.9986	0.9986	0.9986	1.0618	1.2938	0.9639	16.27	32	48	13.24	26	45	18.24	33	49
241	BTB/POZ domain-containing protein KCTD12 OS=Homo sapiens GN=KCTD12 PE=1 SV=1	Q96CX2	61.85	18	72	325	5.64307	36 kDa	< 0.0001	1.0342	1.0342	1.0342	0.4199	0.4383	0.403	45.54	14	25	59.08	16	22	59.08	17	25
242	Calreticulin OS=Homo sapiens GN=CALR PE=1 SV=1	P27797	32.61	15	64	417	4.43701	48 kDa	< 0.0001	0.948	0.948	0.948	0.3981	0.4001	0.3909	29.26	14	24	25.42	11	20	29.26	12	20
243	Utrophin OS=Homo sapiens GN=UTRN PE=1 SV=2	P46939	23.65	105	262	3433	5.32568	394 kDa	0.00013	1.003	1.003	1.003	0.9292	0.9169	0.8635	17.48	75	93	14.74	61	86	13.46	61	83
244	DNA damage-binding protein 1 OS=Homo sapiens GN=DDB1 PE=1 SV=1	Q16531	26.49	33	102	1140	5.26221	127 kDa	< 0.0001	0.9902	0.9902	0.9902	0.8851	0.8629	0.8844	18.95	24	33	17.72	23	34	21.58	27	35
245	UTP--glucose-1-phosphate uridylyltransferase OS=Homo sapiens GN=UGP2 PE=1 SV=5	Q16851	39.76	22	90	508	8.14795	57 kDa	< 0.0001	0.9954	0.9954	0.9954	1.3926	1.4863	1.4472	28.74	17	28	31.69	17	31	36.42	20	31
246	Coiled-coil domain-containing protein 80 OS=Homo sapiens GN=CCDC80 PE=1 SV=1	Q76M96	39.05	41	99	950	9.71533	108 kDa	0.00011	1	1	1	0.7739	0.8194	0.7388	23.37	22	29	22.95	26	32	26.42	27	38
247	RNA-binding protein EWS OS=Homo sapiens GN=EWSR1 PE=1 SV=1	Q01844	36.43	48	132	656	9.33447	68 kDa	0.055	1	1	1	0.8688	0.8564	1.0264	29.73	30	41	32.93	32	50	30.79	31	41
248	Beta-hexosaminidase subunit beta OS=Homo sapiens GN=HEXB PE=1 SV=3	P07686	46.4	34	129	556	6.75635	63 kDa	0.00045	0.9991	0.9991	0.9991	1.1235	1.1671	1.1795	33.27	23	43	37.41	25	42	39.75	28	44
249	Vascular cell adhesion protein 1 OS=Homo sapiens GN=VCAM1 PE=1 SV=1	P19320	33.42	27	118	739	5.22412	81 kDa	< 0.0001	1.0065	1.0065	1.0065	0.7691	0.6942	0.648	28.82	22	46	22.33	18	38	21.65	17	34
250	Seprase OS=Homo sapiens GN=FAP PE=1 SV=5	Q12884	35	30	91	760	6.65381	88 kDa	0.79	0.954	0.954	0.954	0.9967	1.0029	0.9879	25.79	22	31	22.89	20	29	28.42	23	31
251	Spliceosome RNA helicase DDX39B OS=Homo sapiens GN=DDX39B PE=1 SV=1	Q13838	31.31	23	106	428	5.66846	49 kDa	0.44	1.004	1.004	1.004	1.0579	0.9787	0.9056	29.91	20	38	29.44	18	33	28.97	16	35
252	Plasma alpha-L-fucosidase OS=Homo sapiens GN=FUCA2 PE=1 SV=2	Q9BTY2	29.55	19	95	467	6.25244	54 kDa	< 0.0001	0.9978	0.9978	0.9978	1.272	1.3212	1.2229	20.56	13	30	25.91	16	33	25.27	16	32
253	Dipeptidyl peptidase 3 OS=Homo sapiens GN=DPP3 PE=1 SV=2	Q9NY33	32.16	27	87	737	5.09717	83 kDa	0.066	0.9954	0.9954	0.9954	0.9729	1.058	1.1146	25.92	22	28	30.39	25	30	27.95	22	29
254	Chloride intracellular channel protein 4 OS=Homo sapiens GN=CLIC4 PE=1 SV=4	Q9Y696	62.85	16	76	253	5.59229	29 kDa	0.00019	0.9876	0.9876	0.9876	1.2535	1.1839	1.2583	57.31	15	27	51.38	13	26	52.96	14	23
255	Splicing factor, proline- and glutamine-rich OS=Homo sapiens GN=SFPQ PE=1 SV=2	P23246	37.34	46	144	707	9.43701	76 kDa	0.12	0.9991	0.9991	0.9991	0.8856	1.0077	0.9165	29.28	31	52	32.25	29	46	31.82	30	46
256	Glypican-1 OS=Homo sapiens GN=GPC1 PE=1 SV=2	P35052	37.46	23	74	558	7.29834	62 kDa	0.0012	1.0006	1.0006	1.0006	0.8744	0.9143	0.9139	31.72	18	29	24.37	13	23	23.12	14	22
257	Protocadherin Fat 1 OS=Homo sapiens GN=FAT1 PE=1 SV=2	Q14517	12.66	58	180	4588	4.99561	506 kDa	0.05	1.0039		1.0039	0.8258		0.8969	6.41	31	58	6.5	32	61	8.35	34	61
258	Actin-related protein 2/3 complex subunit 2 OS=Homo sapiens GN=ARPC2 PE=1 SV=1	O15144	46.67	17	70	300	7.35693	34 kDa	0.013	1.0067	1.0067	1.0067	0.8725	0.9239	0.8822	37.67	13	24	41.33	14	25	34	12	21
259	Glucose-6-phosphate isomerase OS=Homo sapiens GN=GPI PE=1 SV=4	P06744	43.55	33	122	558	8.32373	63 kDa	0.044	1.0176	1.0176	1.0176	1.042	1.1279	0.9946	31.72	25	43	30.65	24	40	36.02	24	39
260	Glucose-6-phosphate 1-dehydrogenase OS=Homo sapiens GN=G6PD PE=1 SV=4	P11413	44.27	30	107	515	6.84424	59 kDa	0.034	1.0078	1.0078	1.0078	0.9076	0.9879	0.848	32.62	23	32	32.82	24	39	36.31	25	36
261	Aminopeptidase N OS=Homo sapiens GN=ANPEP PE=1 SV=4	P15144	30.71	33	99	967	5.47803	110 kDa	< 0.0001	1.0129	1.0129	1.0129	1.2332	1.3822	1.4009	19.86	23	34	23.68	24	33	21.61	24	32
262	Peroxiredoxin-6 OS=Homo sapiens GN=PRDX6 PE=1 SV=3	P30041	69.64	16	74	224	6.37939	25 kDa	0.0095	1.0131	1.0131	1.0131	1.1035	1.1257	1.1342	67.41	15	24	54.02	14	26	48.66	13	24
263	Stress-induced-phosphoprotein 1 OS=Homo sapiens GN=STIP1 PE=1 SV=1	P31948	45.67	38	112	543	6.80029	63 kDa	0.00057	0.9986	0.9986	0.9986	0.8963	0.8333	0.8526	36.83	28	36	40.15	32	43	36.28	26	33
264	Tubulin beta-2A chain OS=Homo sapiens GN=TUBB2A PE=1 SV=1	Q13885	35.28	14	66	445	4.89404	50 kDa	1							25.17	11	26	24.72	10	22	26.29	10	18
265	Neutral alpha-glucosidase AB OS=Homo sapiens GN=GANAB PE=1 SV=3	Q14697	28.5	32	95	944	6.13818	107 kDa	0.52	1.0036	1.0036	1.0036	0.8736	1.0755	1.3204	20.55	21	35	22.56	22	32	18.01	21	28
266	Lysyl oxidase homolog 1 OS=Homo sapiens GN=LOXL1 PE=1 SV=2	Q08397	36.76	23	69	574	7.51807	63 kDa	< 0.0001	1	1	1	0.7316	0.7545	0.6363	30.14	16	24	28.4	15	24	30.66	16	21
267	Inactive tyrosine-protein kinase 7 OS=Homo sapiens GN=PTK7 PE=1 SV=2	Q13308	34.67	37	95	1070	7.09326	118 kDa	< 0.0001	1.0048	1.0048	1.0048	1.329	1.5009	1.5061	23.46	27	36	20.37	23	29	19.53	22	30
268	Thioredoxin reductase 1, cytoplasmic OS=Homo sapiens GN=TXNRD1 PE=1 SV=3	Q16881	29.12	25	80	649	7.38623	71 kDa	0.0001	1.0128	1.0128	1.0128	0.8822	0.9428	0.8681	25.12	21	30	25.89	20	27	25.73	18	23
269	Meteorin-like protein OS=Homo sapiens GN=METRNL PE=2 SV=1	Q641Q3	43.73	15	67	311	8.35303	34 kDa	< 0.0001	1.0011	1.0011	1.0011	1.278	1.301	1.1494	37.62	10	23	35.37	12	20	39.55	13	24
270	Spondin-2 OS=Homo sapiens GN=SPON2 PE=1 SV=3	Q9BUD6	26.59	10	100	331	5.51611	36 kDa	< 0.0001	1.0192	1.0192	1.0192	1.2514	1.2924	1.283	22.96	9	31	26.59	10	29	26.59	10	40
271	Nuclear migration protein nudC OS=Homo sapiens GN=NUDC PE=1 SV=1	Q9Y266	60.42	27	84	331	5.37646	38 kDa	< 0.0001	1.0004	1.0004	1.0004	1.1523	1.2213	1.194	41.09	19	28	51.06	21	31	41.99	18	25
272	Cell growth regulator with EF hand domain protein 1 OS=Homo sapiens GN=CGREF1 PE=2 SV=2	Q99674	31.89	11	94	301	4.42432	32 kDa	0.021	1	1	1	2.843	1.829	2.7975	25.25	8	29	31.89	11	31	23.92	8	34
273	Complement C2 OS=Homo sapiens GN=C2 PE=1 SV=2	P06681	42.15	33	95	752	7.41553	83 kDa	0.9	1	1	1	0.8672	0.9681	1.0659	24.34	22	32	28.19	20	29	31.52	24	34
274	E3 ubiquitin-protein ligase HUWE1 OS=Homo sapiens GN=HUWE1 PE=1 SV=3	Q7Z6Z7	12.73	58	155	4374	5.22412	482 kDa	0.036	1.0035	1.0035	1.0035	0.6772	0.7885	1.1174	8.46	35	52	7.64	35	59	7.25	33	44
275	Septin-9 OS=Homo sapiens GN=SEPT9 PE=1 SV=2	Q9UHD8	34.64	23	90	586	8.96826	65 kDa	0.00016	1	1	1	0.695	0.7449	0.8182	25.6	18	31	23.38	16	27	31.91	20	32
276	Centromere protein F OS=Homo sapiens GN=CENPF PE=1 SV=2	P49454	25.05	100	297	3210	5.07178	368 kDa	0.12	1		1	0.2097		0.6808	16.95	65	101	18.07	71	101	15.79	62	95
277	Histone-lysine N-methyltransferase 2D OS=Homo sapiens GN=KMT2D PE=1 SV=2	O14686	11.87	75	252	5537	5.57959	593 kDa	0.32		1			0.023		6.97	45	86	6.18	40	77	8.4	48	89
278	Inhibin beta A chain OS=Homo sapiens GN=INHBA PE=1 SV=2	P08476	40.61	22	85	426	8.03076	47 kDa	< 0.0001	1.0201	1.0201	1.0201	1.4708	1.4224	1.5766	38.03	19	30	32.16	17	28	33.57	16	27
279	6-phosphogluconate dehydrogenase, decarboxylating OS=Homo sapiens GN=PGD PE=1 SV=3	P52209	46.58	22	93	483	7.2251	53 kDa	< 0.0001	1.0038	1.0038	1.0038	0.7508	0.7953	0.8245	38.3	19	36	27.95	14	26	41.2	19	31
280	Transitional endoplasmic reticulum ATPase OS=Homo sapiens GN=VCP PE=1 SV=4	P55072	39.33	32	94	806	5.26221	89 kDa	< 0.0001	0.9999	0.9999	0.9999	0.5238	0.4097	0.5615	27.54	24	32	23.95	19	24	32.63	26	38
281	Peroxiredoxin-1 OS=Homo sapiens GN=PRDX1 PE=1 SV=1	Q06830	54.77	14	65	199	8.1333	22 kDa	0.00063	1.0123	1.0123	1.0123	0.9024	0.8796	0.9247	49.25	12	21	46.23	11	21	48.24	12	23
282	Eukaryotic translation initiation factor 4 gamma 1 OS=Homo sapiens GN=EIF4G1 PE=1 SV=4	Q04637	21.01	41	161	1599	5.32568	175 kDa	0.05	1	1	1	0.8425	0.9675	0.8684	11.38	25	48	12.38	26	52	17.32	31	61
283	Peptidyl-prolyl cis-trans isomerase FKBP1A OS=Homo sapiens GN=FKBP1A PE=1 SV=2	P62942	62.04	13	71	108	8.1626	12 kDa	0.15	1.0094	1.0094	1.0094	1.0764	1.2921	1.2072	62.04	12	32	43.52	7	18	54.63	7	21
284	Heterogeneous nuclear ribonucleoprotein A1 OS=Homo sapiens GN=HNRNPA1 PE=1 SV=5	P09651	62.9	25	111	372	9.12939	39 kDa	0.0015	1.0077	1.0077	1.0077	0.8995	0.8979	0.9037	31.18	15	35	45.43	18	34	58.6	23	42
285	Insulin-like growth factor-binding protein 6 OS=Homo sapiens GN=IGFBP6 PE=1 SV=1	P24592	77.08	18	82	240	7.81104	25 kDa	< 0.0001	0.9973	0.9973	0.9973	1.5453	1.3441	1.2036	69.17	15	31	45	10	25	50.83	14	26
286	Tubulin alpha-1B chain OS=Homo sapiens GN=TUBA1B PE=1 SV=1	P68363	39.25	16	61	451	5.05908	50 kDa	0.052	1.0307	1.0307	1.0307	0.9328	0.9665	0.9005	33.26	14	23	26.61	11	18	32.59	13	20
287	ATP-dependent RNA helicase A OS=Homo sapiens GN=DHX9 PE=1 SV=4	Q08211	24.96	43	134	1270	6.84424	141 kDa	0.00035	1.0144	1.0144	1.0144	0.5536	0.6105	0.6583	20.71	31	49	17.4	28	42	16.3	28	43
288	T-complex protein 1 subunit gamma OS=Homo sapiens GN=CCT3 PE=1 SV=4	P49368	39.27	20	148	545	6.49365	61 kDa	0.021	1	1	1	0.9585	0.8635	0.9975	29.54	16	48	26.79	15	44	22.02	11	56
289	Growth arrest-specific protein 6 OS=Homo sapiens GN=GAS6 PE=1 SV=2	Q14393	27.74	23	86	721	6.21436	80 kDa	0.0035	1.0059	1.0059	1.0059	1.0963	1.1989	1.1793	18.72	17	29	23.58	19	28	20.39	19	29
290	Staphylococcal nuclease domain-containing protein 1 OS=Homo sapiens GN=SND1 PE=1 SV=1	Q7KZF4	34.07	39	113	910	7.1665	102 kDa	< 0.0001	1	1	1	0.8557	0.8241	0.7923	24.29	25	36	25.38	28	39	23.3	24	38
291	Rootletin OS=Homo sapiens GN=CROCC PE=1 SV=1	Q5TZA2	38.18	110	346	2017	5.50342	229 kDa	0.51	1	1	1	0.3233	1.2354	0.3345	24.24	73	121	24.39	69	115	26.43	67	110
292	Mitochondrial intermediate peptidase OS=Homo sapiens GN=MIPEP PE=1 SV=2	Q99797	37.03	31	145	713	7.04932	81 kDa	0.32		1			1.2202		17.25	16	48	19.64	16	43	31.56	21	54
293	Aspartate aminotransferase, mitochondrial OS=Homo sapiens GN=GOT2 PE=1 SV=3	P00505	44.42	24	84	430	9.01221	48 kDa	< 0.0001	0.9932	0.9932	0.9932	1.2606	1.1167	1.1902	36.51	19	29	29.53	16	24	36.98	20	31
294	Protein-lysine 6-oxidase OS=Homo sapiens GN=LOX PE=1 SV=2	P28300	26.62	15	64	417	8.08936	47 kDa	0.00053	0.9989	0.9989	0.9989	1.1603	1.0553	1.1216	18.23	10	21	18.47	8	19	20.14	12	24
295	Eukaryotic initiation factor 4A-I OS=Homo sapiens GN=EIF4A1 PE=1 SV=1	P60842	54.68	28	105	406	5.47803	46 kDa	0.0017	0.996	0.996	0.996	1.1959	1.226	1.093	38.67	19	36	42.61	17	28	51.97	25	41
296	Plasminogen activator inhibitor 1 RNA-binding protein OS=Homo sapiens GN=SERBP1 PE=1 SV=2	Q8NC51	58.09	29	94	408	8.646	45 kDa	0.00011	1	1	1	0.9015	0.8666	0.7786	45.34	18	29	45.1	21	35	41.67	19	30
297	Golgin subfamily B member 1 OS=Homo sapiens GN=GOLGB1 PE=1 SV=2	Q14789	23.87	96	256	3259	4.99561	376 kDa	0.12	1	1		0.6976	0.6722		14.61	61	90	14.33	56	93	13.38	49	73
298	Chloride intracellular channel protein 1 OS=Homo sapiens GN=CLIC1 PE=1 SV=4	O00299	64.73	14	64	241	5.17334	27 kDa	< 0.0001	1.0059	1.0059	1.0059	1.5127	1.4796	1.6561	53.94	12	21	53.53	13	22	46.06	11	21
299	AP-2 complex subunit alpha-1 OS=Homo sapiens GN=AP2A1 PE=1 SV=3	O95782	31.42	35	132	977	7.03467	108 kDa	0.014	1.0134	1.0134	1.0134	0.9722	0.9483	0.8856	27.74	31	48	23.44	27	45	20.98	24	39
300	Complement C4-B OS=Homo sapiens GN=C4B PE=1 SV=2	P0C0L5	25.4	50	101	1744	7.26904	193 kDa	< 0.0001	1	1	1	0.769	0.5054	0.6073	16.06	32	39	13.88	30	36	13.93	25	26
301	Lysosomal alpha-glucosidase OS=Homo sapiens GN=GAA PE=1 SV=4	P10253	23	22	81	952	5.99854	105 kDa	< 0.0001	0.9913	0.9913	0.9913	1.2146	1.22	1.1765	19.01	17	31	19.64	18	29	17.02	14	21
302	Hyaluronan and proteoglycan link protein 1 OS=Homo sapiens GN=HAPLN1 PE=2 SV=2	P10915	42.66	13	53	354	7.41553	40 kDa	0.17	1.0242	1.0242	1.0242	1.2379	1.1825	1.1174	21.47	7	15	32.77	10	20	40.68	12	18
303	Carbonyl reductase [NADPH] 1 OS=Homo sapiens GN=CBR1 PE=1 SV=3	P16152	49.1	13	76	277	8.32373	30 kDa	0.00012	1.0072	1.0072	1.0072	1.0885	1.1271	1.1378	46.93	12	26	36.1	10	25	37.91	11	25
304	Stress-70 protein, mitochondrial OS=Homo sapiens GN=HSPA9 PE=1 SV=2	P38646	36.38	33	110	679	6.16357	74 kDa	< 0.0001	1	1	1	0.8628	0.9171	0.9549	29.31	27	40	31.08	28	43	25.04	21	27
305	Dihydropyrimidinase-related protein 3 OS=Homo sapiens GN=DPYSL3 PE=1 SV=1	Q14195	36.14	20	80	570	6.49365	62 kDa	0.0058	1.0222	1.0222	1.0222	0.7939	0.8173	0.9041	30.53	17	31	30.53	17	27	21.05	13	22
306	Hsp90 co-chaperone Cdc37 OS=Homo sapiens GN=CDC37 PE=1 SV=1	Q16543	52.12	27	88	378	5.24951	44 kDa	0.013	1.0055	1.0055	1.0055	0.9976	0.9444	0.9098	31.75	16	28	47.88	20	34	32.28	16	26
307	Alpha-mannosidase 2 OS=Homo sapiens GN=MAN2A1 PE=1 SV=2	Q16706	18.88	30	90	1144	7.57666	131 kDa	0.01	0.999	0.999	0.999	1.0124	1.1835	1.095	15.47	26	36	15.03	20	28	12.76	19	26
308	Niban-like protein 1 OS=Homo sapiens GN=FAM129B PE=1 SV=3	Q96TA1	36.86	33	104	746	6.18896	84 kDa	< 0.0001	0.9859	0.9859	0.9859	0.798	0.8163	0.811	29.89	27	40	28.95	25	34	21.58	21	30
309	182 kDa tankyrase-1-binding protein OS=Homo sapiens GN=TNKS1BP1 PE=1 SV=4	Q9C0C2	22.38	34	85	1729	4.85596	182 kDa	0.76	1	1	1	0.9853	0.9907	1.0174	17	24	35	12.49	17	23	10.87	18	27
310	Lupus La protein OS=Homo sapiens GN=SSB PE=1 SV=2	P05455	48.28	26	88	408	7.12256	47 kDa	0.0027	1.0026	1.0026	1.0026	0.9167	0.8683	0.8306	42.4	22	31	39.95	19	29	35.78	17	28
311	Endoplasmin OS=Homo sapiens GN=HSP90B1 PE=1 SV=1	P14625	30.51	31	101	803	4.84326	92 kDa	< 0.0001	1.0114	1.0114	1.0114	0.493	0.6613	0.6152	23.54	23	34	25.28	25	37	23.41	22	30
312	Insulin-like growth factor-binding protein 3 OS=Homo sapiens GN=IGFBP3 PE=1 SV=2	P17936	60.14	20	86	291	8.68994	32 kDa	< 0.0001	0.9965	0.9965	0.9965	0.5264	0.648	0.3518	51.2	17	34	51.2	17	28	44.33	16	24
313	Rho GDP-dissociation inhibitor 1 OS=Homo sapiens GN=ARHGDIA PE=1 SV=3	P52565	48.53	16	86	204	5.10986	23 kDa	0.57	0.9518	0.9518	0.9518	0.9828	1.0637	1.0319	48.53	15	32	47.55	15	28	39.22	13	26
314	Zyxin OS=Homo sapiens GN=ZYX PE=1 SV=1	Q15942	33.74	18	60	572	6.66846	61 kDa	< 0.0001	0.9914	0.9914	0.9914	1.3065	1.2445	1.1639	22.38	11	19	28.67	15	20	25.87	14	21
315	Programmed cell death 6-interacting protein OS=Homo sapiens GN=PDCD6IP PE=1 SV=1	Q8WUM4	30.07	34	127	868	6.52197	96 kDa	0.19	1	1	1	1.0858	1.0014	1.0304	21.89	24	45	21.31	24	39	19.93	25	43
316	Tropomyosin beta chain OS=Homo sapiens GN=TPM2 PE=1 SV=1	P07951	67.96	34	315	284	4.70361	33 kDa	0.00035	1.0165	1.0165	1.0165	0.6896	0.6895	0.687	65.14	29	107	61.62	30	109	65.85	30	99
317	Beta-2-microglobulin OS=Homo sapiens GN=B2M PE=1 SV=1	P61769	32.77	6	47	119	6.52197	14 kDa	0.0039	0.9975	0.9975	0.9975	1.3462	1.4748	1.5716	32.77	5	18	26.89	4	15	32.77	6	14
318	Tropomyosin alpha-3 chain OS=Homo sapiens GN=TPM3 PE=1 SV=2	P06753	68.07	35	259	285	4.71631	33 kDa	0.085	0.9934	0.9934	0.9934	1.0486	1.0278	1.116	64.21	28	91	49.12	26	86	64.21	29	82
319	Midasin OS=Homo sapiens GN=MDN1 PE=1 SV=2	Q9NU22	14.3	90	213	5596	5.68115	633 kDa	0.32			1			1.7426	8.9	56	71	7.2	47	71	7.58	51	71
320	Importin-5 OS=Homo sapiens GN=IPO5 PE=1 SV=4	O00410	25.62	27	77	1097	4.94482	124 kDa	0.012	0.9996	0.9996	0.9996	1.0618	1.0869	1.0305	15.31	18	24	18.14	18	28	15.59	17	25
321	Laminin subunit alpha-5 OS=Homo sapiens GN=LAMA5 PE=1 SV=8	O15230	18.86	74	178	3695	7.02002	400 kDa	0.0027	1	1	1	0.7691	0.9423	0.9052	12.4	47	63	9.66	34	50	12.48	48	65
322	Glyceraldehyde-3-phosphate dehydrogenase OS=Homo sapiens GN=GAPDH PE=1 SV=3	P04406	57.91	19	83	335	8.45557	36 kDa	< 0.0001	1.0061	1.0061	1.0061	0.9108	0.9048	0.8372	46.57	17	28	53.73	18	32	43.28	15	23
323	Keratin, type I cytoskeletal 10 OS=Homo sapiens GN=KRT10 PE=1 SV=6	P13645	28.94	19	74	584	5.21143	59 kDa	0.22	1.0179	1.0179	1.0179	0.807	1.0335	0.8738	22.95	15	28	25.51	14	26	22.95	15	20
324	T-complex protein 1 subunit theta OS=Homo sapiens GN=CCT8 PE=1 SV=4	P50990	46.35	27	71	548	5.60498	60 kDa	< 0.0001	1.0022	1.0022	1.0022	0.8449	0.8588	0.765	33.03	18	22	35.4	20	29	28.28	16	20
325	Procollagen-lysine,2-oxoglutarate 5-dioxygenase 3 OS=Homo sapiens GN=PLOD3 PE=1 SV=1	O60568	37.4	31	118	738	6.04932	85 kDa	< 0.0001	0.9918	0.9918	0.9918	1.339	1.3644	1.4925	27.91	25	40	25.07	22	36	31.44	24	42
326	Heat shock protein beta-1 OS=Homo sapiens GN=HSPB1 PE=1 SV=2	P04792	43.41	11	47	205	6.40479	23 kDa	0.00062	1.0026	1.0026	1.0026	1.1076	1.09	1.0828	43.41	10	18	43.41	11	16	43.41	10	13
327	Bifunctional glutamate/proline--tRNA ligase OS=Homo sapiens GN=EPRS PE=1 SV=5	P07814	29.83	49	125	1512	7.32764	171 kDa	0.88	1.0067	1.0067	1.0067	0.9937	0.9692	1.1472	15.41	28	38	23.15	34	43	22.88	37	44
328	Alcohol dehydrogenase [NADP(+)] OS=Homo sapiens GN=AKR1A1 PE=1 SV=3	P14550	61.85	20	69	325	6.78564	37 kDa	0.09	1.0095	1.0095	1.0095	1.0392	1.0099	1.0378	52.62	16	26	57.23	18	23	47.08	15	20
329	Polypeptide N-acetylgalactosaminyltransferase 2 OS=Homo sapiens GN=GALNT2 PE=1 SV=1	Q10471	49.74	29	88	571	8.35303	65 kDa	< 0.0001	0.996	0.996	0.996	1.3355	1.205	1.2688	40.98	22	30	37.83	23	32	35.73	21	26
330	Exostosin-2 OS=Homo sapiens GN=EXT2 PE=1 SV=1	Q93063	29.81	25	66	718	6.55127	82 kDa	0.00016	1.0049	1.0049	1.0049	0.9189	0.879	0.9006	20.47	19	24	21.17	18	23	18.38	14	19
331	Calponin-2 OS=Homo sapiens GN=CNN2 PE=1 SV=4	Q99439	49.19	18	84	309	7.32764	34 kDa	0.5	0.9908	0.9908	0.9908	1.037	1.0222	0.9467	32.69	12	26	45.31	15	30	42.07	15	28
332	Septin-7 OS=Homo sapiens GN=SEPT7 PE=1 SV=2	Q16181	48.05	33	108	437	8.63135	51 kDa	< 0.0001	0.9967	0.9967	0.9967	0.8164	0.758	0.7811	42.33	24	38	33.41	20	33	39.82	21	37
333	Latent-transforming growth factor beta-binding protein 3 OS=Homo sapiens GN=LTBP3 PE=1 SV=4	Q9NS15	21.11	30	86	1303	6.07471	139 kDa	0.0063	1	1	1	0.7381	0.8577	0.7518	13.97	21	31	10.36	14	26	14.35	19	29
334	Calpain-1 catalytic subunit OS=Homo sapiens GN=CAPN1 PE=1 SV=1	P07384	34.73	27	75	714	5.66846	82 kDa	< 0.0001	1	1	1	0.7957	0.8354	0.8591	20.17	18	26	23.95	19	24	30.25	20	25
335	Coatomer subunit beta OS=Homo sapiens GN=COPB1 PE=1 SV=3	P53618	25.5	32	81	953	6.04932	107 kDa	0.0038	0.9844	0.9844	0.9844	0.8322	0.7799	0.8277	12.07	15	26	18.78	22	26	19.52	24	29
336	Receptor-type tyrosine-protein phosphatase kappa OS=Homo sapiens GN=PTPRK PE=1 SV=2	Q15262	21.82	33	120	1439	5.89697	162 kDa	< 0.0001	0.993	0.993	0.993	1.4299	1.3735	1.3422	17.23	26	40	16.12	25	46	13.97	20	34
337	Fibronectin type III domain-containing protein 1 OS=Homo sapiens GN=FNDC1 PE=1 SV=4	Q4ZHG4	21.54	49	152	1894	9.31982	206 kDa	< 0.0001	1	1	1	0.8301	0.7494	0.6955	13.31	29	49	14.47	31	46	18.16	40	57
338	Aconitate hydratase, mitochondrial OS=Homo sapiens GN=ACO2 PE=1 SV=2	Q99798	27.18	22	79	780	7.60596	85 kDa	< 0.0001	1.0104	1.0104	1.0104	1.2044	1.1169	1.1272	22.44	19	31	17.31	15	24	23.33	17	24
339	Phosphatidylinositol transfer protein beta isoform OS=Homo sapiens GN=PITPNB PE=1 SV=2	P48739	68.63	26	69	271	6.87354	32 kDa	0.064	0.9974	0.9974	0.9974	0.9376	1.2069	1.2995	58.3	18	25	48.71	16	23	54.24	19	21
340	Laminin subunit gamma-2 OS=Homo sapiens GN=LAMC2 PE=1 SV=2	Q13753	25.06	36	84	1193	6.18896	131 kDa	0.016	1	1	1	0.7584	0.8627	0.7783	13.83	20	31	12.82	16	20	19.45	24	33
341	Epididymis-specific alpha-mannosidase OS=Homo sapiens GN=MAN2B2 PE=1 SV=4	Q9Y2E5	24.88	25	121	1009	7.23975	114 kDa	0.75	1.0057	1.0057	1.0057	0.9683	1.0458	0.911	13.18	16	35	7.63	11	43	15.56	14	43
342	Sickle tail protein homolog OS=Homo sapiens GN=KIAA1217 PE=1 SV=2	Q5T5P2	28.82	62	160	1943	7.06396	214 kDa	0.12	1			1.199			21.15	42	59	15.59	36	49	16.11	35	52
343	Selenoprotein P OS=Homo sapiens GN=SEPP1 PE=1 SV=3	P49908	29.66	15	60	381	7.86963	43 kDa	< 0.0001	0.9898	0.9898	0.9898	1.8775	1.9183	1.7624	20.73	11	20	22.05	12	18	27.56	14	22
344	Disintegrin and metalloproteinase domain-containing protein 9 OS=Homo sapiens GN=ADAM9 PE=1 SV=1	Q13443	30.53	30	70	819	7.51807	91 kDa	< 0.0001	1.0134	1.0134	1.0134	1.7642	1.7952	1.7093	17.95	20	32	14.65	11	20	18.07	14	18
345	Protein disulfide-isomerase A6 OS=Homo sapiens GN=PDIA6 PE=1 SV=1	Q15084	37.5	17	73	440	5.08447	48 kDa	< 0.0001	0.9892	0.9892	0.9892	0.8138	0.8509	0.8744	28.64	14	22	34.55	15	25	32.73	15	26
346	Multiple epidermal growth factor-like domains protein 8 OS=Homo sapiens GN=MEGF8 PE=1 SV=2	Q7Z7M0	13.81	37	68	2845	6.87354	303 kDa	0.018	0.9997	0.9997	0.9997	1.3731	1.3057	1.9058	7.17	20	22	6.22	18	21	7.63	21	25
347	Nucleoprotein TPR OS=Homo sapiens GN=TPR PE=1 SV=3	P12270	24.71	86	240	2363	5.021	267 kDa	0.009	0.9911	0.9911		0.6674	0.7195		16.97	58	88	17.56	56	76	15.66	52	76
348	Perilipin-3 OS=Homo sapiens GN=PLIN3 PE=1 SV=3	O60664	60.83	24	90	434	5.43994	47 kDa	0.0028	1.0775	1.0775	1.0775	0.9693	0.9849	0.9211	47.7	18	30	48.62	20	31	43.55	19	29
349	Apolipoprotein D OS=Homo sapiens GN=APOD PE=1 SV=1	P05090	32.8	6	62	189	5.14795	21 kDa	0.00016	0.9045	0.9045	0.9045	2.6792	2.4671	3.0811	32.8	6	23	32.8	6	22	32.8	6	17
350	Peptidyl-prolyl cis-trans isomerase B OS=Homo sapiens GN=PPIB PE=1 SV=2	P23284	68.98	23	88	216	9.40771	24 kDa	< 0.0001	1.0133	1.0133	1.0133	0.5942	0.6351	0.54	53.24	19	31	65.74	18	30	63.89	18	27
351	Adenosylhomocysteinase OS=Homo sapiens GN=AHCY PE=1 SV=4	P23526	49.07	22	80	432	6.34131	48 kDa	0.88	1.0152	1.0152	1.0152	0.8821	1.0006	1.131	34.95	15	27	37.73	16	28	38.19	17	25
352	Rab GDP dissociation inhibitor alpha OS=Homo sapiens GN=GDI1 PE=1 SV=2	P31150	43.62	21	86	447	5.13525	51 kDa	< 0.0001	0.9793	0.9793	0.9793	0.8642	0.9028	0.831	41.83	20	36	31.32	13	22	36.91	16	28
353	Collagen triple helix repeat-containing protein 1 OS=Homo sapiens GN=CTHRC1 PE=1 SV=1	Q96CG8	54.73	11	52	243	7.98682	26 kDa	0.00011	1.002	1.002	1.002	1.115	1.0588	1.0602	31.28	9	17	53.91	10	18	31.28	9	17
354	Septin-11 OS=Homo sapiens GN=SEPT11 PE=1 SV=3	Q9NVA2	38.23	26	105	429	6.81494	49 kDa	0.00035	1.0795	1.0795	1.0795	0.651	0.7416	0.6663	30.07	20	33	29.84	19	33	34.27	22	39
355	DNA-(apurinic or apyrimidinic site) lyase OS=Homo sapiens GN=APEX1 PE=1 SV=2	P27695	52.52	17	59	318	8.11865	36 kDa	0.013	0.9897	0.9897	0.9897	0.9209	0.9424	0.969	38.68	13	22	48.11	15	23	29.87	11	14
356	Nesprin-2 OS=Homo sapiens GN=SYNE2 PE=1 SV=3	Q8WXH0	19.16	159	371	6885	5.36377	796 kDa	0.32			1			0.6183	10.79	89	127	10.5	90	127	11.63	90	117
357	Neuropilin-2 OS=Homo sapiens GN=NRP2 PE=1 SV=2	O60462	26.96	27	80	931	5.17334	105 kDa	< 0.0001	1.0064	1.0064	1.0064	1.5579	1.601	1.372	16.54	18	26	13.86	15	23	20.3	22	31
358	Tubulin-specific chaperone A OS=Homo sapiens GN=TBCA PE=1 SV=3	O75347	72.22	13	61	108	5.2876	13 kDa	0.2	0.9926	0.9926	0.9926	0.9983	1.1504	0.9779	68.52	10	22	71.3	11	18	69.44	12	21
359	Stanniocalcin-2 OS=Homo sapiens GN=STC2 PE=1 SV=1	O76061	33.44	14	67	302	7.29834	33 kDa	0.00067	1.0175	1.0175	1.0175	1.33	1.2358	1.1651	28.15	12	25	32.12	13	23	27.81	11	19
360	Alpha-2-macroglobulin OS=Homo sapiens GN=A2M PE=1 SV=3	P01023	21.17	32	101	1474	6.45557	163 kDa	< 0.0001	1.0686	1.0686	1.0686	1.6836	1.4786	1.3739	15.6	24	38	12.42	21	32	13.98	22	31
361	Elongation factor 1-gamma OS=Homo sapiens GN=EEF1G PE=1 SV=3	P26641	30.66	18	70	437	6.66846	50 kDa	0.0028	1	1	1	0.7942	0.8123	0.9472	27.23	16	24	27.23	15	23	26.32	15	23
362	Secernin-1 OS=Homo sapiens GN=SCRN1 PE=1 SV=2	Q12765	37.92	18	70	414	4.75439	46 kDa	0.1	1.0195	1.0195	1.0195	1.0939	1.2134	0.9285	29.71	13	22	33.33	16	26	28.02	13	22
363	Dynactin subunit 2 OS=Homo sapiens GN=DCTN2 PE=1 SV=4	Q13561	47.13	22	72	401	5.21143	44 kDa	0.0056	1.0096	1.0096	1.0096	0.9781	0.9617	0.8242	35.16	17	26	40.65	18	25	34.91	16	21
364	CD166 antigen OS=Homo sapiens GN=ALCAM PE=1 SV=2	Q13740	25.21	15	59	583	6.25244	65 kDa	0.00016	0.9744	0.9744	0.9744	2.2136	2.2613	2.7711	12.86	10	20	23.33	13	22	12.69	9	17
365	Dynactin subunit 1 OS=Homo sapiens GN=DCTN1 PE=1 SV=3	Q14203	29.26	45	140	1278	5.80811	142 kDa	< 0.0001	1	1	1	0.5595	0.7782	0.7588	19.56	30	50	20.34	28	44	21.83	32	46
366	Protein enabled homolog OS=Homo sapiens GN=ENAH PE=1 SV=2	Q8N8S7	38.41	27	86	591	6.93213	67 kDa	0.049	1.0143	1.0143	1.0143	0.9721	1.118	1.0554	34.69	22	32	26.4	19	29	22	17	25
367	Endoplasmic reticulum aminopeptidase 1 OS=Homo sapiens GN=ERAP1 PE=1 SV=3	Q9NZ08	28.59	31	101	941	6.45557	107 kDa	0.43	1	1	1	0.9975	0.9585	0.9089	18.17	21	33	19.34	21	33	18.92	22	35
368	Proteasome activator complex subunit 2 OS=Homo sapiens GN=PSME2 PE=1 SV=4	Q9UL46	49.79	18	66	239	5.73193	27 kDa	0.63	1.0064	1.0064	1.0064	0.9489	0.9649	1.0565	44.35	14	21	45.19	14	22	48.12	15	23
369	Tumor suppressor p53-binding protein 1 OS=Homo sapiens GN=TP53BP1 PE=1 SV=2	Q12888	19.47	43	121	1972	4.70361	214 kDa	0.0039	1.0001	1.0001	1.0001	0.8432	0.7685	0.768	13.54	28	40	15.37	34	40	12.37	28	41
370	Leucine-rich repeat flightless-interacting protein 1 OS=Homo sapiens GN=LRRFIP1 PE=1 SV=2	Q32MZ4	33.54	35	118	808	4.65283	89 kDa	0.0011	1	1	1	1.4231	1.5707	1.6315	24.5	22	39	24.63	21	34	26.24	23	45
371	Scaffold attachment factor B1 OS=Homo sapiens GN=SAFB PE=1 SV=4	Q15424	40.44	47	105	915	5.46533	103 kDa	0.078	1.012	1.012	1.012	1.038	1.1108	1.1309	21.2	25	34	21.75	26	37	29.4	29	34
372	RNA-binding protein FUS OS=Homo sapiens GN=FUS PE=1 SV=1	P35637	39.35	37	120	526	9.36377	53 kDa	0.05	1	1	1	0.7187	0.6706	0.706	32.89	21	40	25.48	22	41	26.05	20	39
373	Microtubule-associated serine/threonine-protein kinase 4 OS=Homo sapiens GN=MAST4 PE=1 SV=3	O15021	20.75	65	240	2626	8.6167	284 kDa	0.12	1	1		0.3546	0.3823		12.68	38	68	13.18	43	84	15.69	46	88
374	Elongation factor 1-alpha 1 OS=Homo sapiens GN=EEF1A1 PE=1 SV=1	P68104	24.03	14	67	462	9.01221	50 kDa	< 0.0001	1.0246	1.0246	1.0246	0.7328	0.743	0.8014	12.34	9	22	13.85	11	23	18.83	9	22
375	Olfactomedin-like protein 2B OS=Homo sapiens GN=OLFML2B PE=2 SV=2	Q68BL8	34	31	98	750	5.19873	84 kDa	0.018	1.0006	1.0006	1.0006	0.7671	0.8988	0.9505	25.2	23	31	29.87	25	34	25.6	24	33
376	Phosphoserine aminotransferase OS=Homo sapiens GN=PSAT1 PE=1 SV=2	Q9Y617	46.49	20	66	370	7.66455	40 kDa	< 0.0001	1.0203	1.0203	1.0203	1.3158	1.5732	1.6436	39.73	17	27	34.32	16	20	32.16	14	19
377	Four and a half LIM domains protein 1 OS=Homo sapiens GN=FHL1 PE=1 SV=4	Q13642	40.25	17	69	323	8.96826	36 kDa	0.0041	0.9513	0.9513	0.9513	1.676	1.806	2.44	35.6	14	24	26.93	12	21	26.93	13	24
378	Y-box-binding protein 3 OS=Homo sapiens GN=YBX3 PE=1 SV=4	P16989	30.65	14	90	372	9.77393	40 kDa	1	1	1		0.7028	1.0416		28.23	11	32	26.61	12	30	19.35	11	28
379	C-Jun-amino-terminal kinase-interacting protein 4 OS=Homo sapiens GN=SPAG9 PE=1 SV=4	O60271	20.06	34	110	1321	5.14795	146 kDa	0.12	1	1		0.9792	0.9581		14.99	24	35	12.11	24	42	13.47	22	33
380	Eukaryotic translation initiation factor 4H OS=Homo sapiens GN=EIF4H PE=1 SV=5	Q15056	55.24	22	72	248	7.2251	27 kDa	0.12	1	1	1	1.1213	1.1419	0.9311	42.74	17	29	45.56	14	23	29.44	10	20
381	Protein WWC2 OS=Homo sapiens GN=WWC2 PE=1 SV=2	Q6AWC2	23.83	37	183	1192	5.52881	134 kDa	0.32	1			0.8876			15.27	24	60	15.44	25	64	12.58	21	59
382	Heat shock 70 kDa protein 1A/1B OS=Homo sapiens GN=HSPA1A PE=1 SV=5	P08107	41.65	30	110	641	5.65576	70 kDa	0.14	1.0128	1.0128	1.0128	1.0135	1.051	1.0241	37.6	27	40	30.73	22	36	29.8	20	34
383	Platelet-derived growth factor receptor beta OS=Homo sapiens GN=PDGFRB PE=1 SV=1	P09619	23.42	26	61	1106	4.98291	124 kDa	0.0017	0.9895	0.9895	0.9895	1.3805	1.3062	1.2451	18.72	17	22	13.47	16	22	12.66	13	17
384	Glutamine synthetase OS=Homo sapiens GN=GLUL PE=1 SV=4	P15104	48.53	21	76	373	6.88818	42 kDa	0.00093	1.0182	1.0182	1.0182	1.5519	1.3981	1.5586	31.9	15	27	38.34	17	26	31.64	14	23
385	Keratin, type I cytoskeletal 9 OS=Homo sapiens GN=KRT9 PE=1 SV=3	P35527	37.88	25	74	623	5.23682	62 kDa	0.059	1	1	1	1.0964	1.0716	1.0571	31.46	19	27	25.04	17	26	24.56	17	21
386	Hepatoma-derived growth factor OS=Homo sapiens GN=HDGF PE=1 SV=1	P51858	67.08	18	47	240	4.729	27 kDa	0.029	1.0271	1.0271	1.0271	1.0591	1.0669	1.0474	50.83	13	17	49.17	12	17	46.67	11	13
387	Heterogeneous nuclear ribonucleoprotein K OS=Homo sapiens GN=HNRNPK PE=1 SV=1	P61978	42.33	28	66	463	5.5415	51 kDa	0.00067	1	1	1	0.7946	0.9166	0.8166	34.13	18	23	28.08	15	22	29.59	15	21
388	AP-2 complex subunit beta OS=Homo sapiens GN=AP2B1 PE=1 SV=1	P63010	27.85	28	64	937	5.37646	105 kDa	0.34	1	1	1	1.0982	0.9996	0.9847	17.82	18	19	17.4	16	21	21.66	20	24
389	Collagen alpha-1(XVI) chain OS=Homo sapiens GN=COL16A1 PE=1 SV=2	Q07092	32.98	49	108	1604	7.84033	158 kDa	0.78	1.0149	1.0149	1.0149	0.9413	1.0917	0.9604	14.9	23	32	15.84	21	25	26.75	35	51
390	Far upstream element-binding protein 2 OS=Homo sapiens GN=KHSRP PE=1 SV=4	Q92945	30.94	23	77	711	7.29834	73 kDa	0.85	1	1	1	0.98	1.0006	1.0337	26.3	19	26	27.43	19	28	22.22	18	23
391	Coatomer subunit gamma-1 OS=Homo sapiens GN=COPG1 PE=1 SV=1	Q9Y678	21.85	23	69	874	5.46533	98 kDa	< 0.0001	1	1	1	0.8332	0.8047	0.8035	18.08	17	24	13.04	12	22	16.13	17	23
392	NADP-dependent malic enzyme OS=Homo sapiens GN=ME1 PE=1 SV=1	P48163	26.92	20	83	572	6.12549	64 kDa	0.0022	0.9778	0.9778	0.9778	0.8787	0.8307	0.878	19.06	14	25	24.3	18	33	17.48	12	25
393	Histone-lysine N-methyltransferase 2A OS=Homo sapiens GN=KMT2A PE=1 SV=5	Q03164	14.24	56	139	3969	9.08545	432 kDa	0.32	1			1.1515			7	30	46	6.83	32	48	8.72	32	45
394	Tissue factor pathway inhibitor OS=Homo sapiens GN=TFPI PE=1 SV=1	P10646	46.71	16	54	304	8.25049	35 kDa	< 0.0001	1.0097	1.0097	1.0097	1.6777	1.732	1.858	40.13	12	20	33.88	10	15	36.18	12	19
395	Nucleoside diphosphate kinase B OS=Homo sapiens GN=NME2 PE=1 SV=1	P22392	64.47	15	49	152	8.41162	17 kDa	0.76	1	1	1	0.9188	0.9933	1.0271	62.5	11	16	61.84	11	15	60.53	12	18
396	Phosphoglucomutase-1 OS=Homo sapiens GN=PGM1 PE=1 SV=3	P36871	46.26	33	85	562	6.75635	61 kDa	< 0.0001	1.0092	1.0092	1.0092	1.2399	1.3829	1.3908	32.74	20	26	41.28	26	31	33.63	22	28
397	Destrin OS=Homo sapiens GN=DSTN PE=1 SV=3	P60981	55.76	12	53	165	7.85498	19 kDa	0.00048	0.9909	0.9909	0.9909	1.0399	1.0629	1.0704	44.85	10	17	47.88	11	16	52.73	11	20
398	Protein FAM3C OS=Homo sapiens GN=FAM3C PE=1 SV=1	Q92520	66.52	16	52	227	8.29443	25 kDa	< 0.0001	1.0228	1.0228	1.0228	1.2889	1.2599	1.2202	56.39	13	20	50.22	12	20	38.33	9	12
399	Proliferation-associated protein 2G4 OS=Homo sapiens GN=PA2G4 PE=1 SV=3	Q9UQ80	37.06	16	90	394	6.55127	44 kDa	0.0001	1	1	1	1.1158	1.1874	1.2126	27.92	13	31	26.65	11	29	30.96	13	30
400	Beta-mannosidase OS=Homo sapiens GN=MANBA PE=1 SV=3	O00462	19.57	18	55	879	5.51611	101 kDa	< 0.0001	1	1	1	1.8891	2.0066	2.376	14.56	13	20	14.9	14	17	15.13	13	18
401	Actin-related protein 2 OS=Homo sapiens GN=ACTR2 PE=1 SV=1	P61160	39.09	21	85	394	6.7417	45 kDa	0.95	1.0097	1.0097	1.0097	1.047	0.898	0.9963	30.71	16	31	33.25	16	30	27.92	15	24
402	Peptidyl-prolyl cis-trans isomerase FKBP5 OS=Homo sapiens GN=FKBP5 PE=1 SV=2	Q13451	36.11	20	94	457	5.89697	51 kDa	0.32		1			2.8179		15.97	10	28	24.51	12	31	30.42	15	35
403	Proteasome subunit alpha type-7 OS=Homo sapiens GN=PSMA7 PE=1 SV=1	O14818	62.5	18	63	248	8.45557	28 kDa	< 0.0001	0.9993	0.9993	0.9993	0.8275	0.8779	0.9208	39.92	13	19	40.73	13	21	59.27	15	23
404	Histidine--tRNA ligase, cytoplasmic OS=Homo sapiens GN=HARS PE=1 SV=2	P12081	46.95	29	112	509	5.88428	57 kDa	0.0077	1.007	1.007	1.007	0.9101	0.8783	0.8496	38.11	22	37	38.7	23	43	32.22	19	32
405	Glucosidase 2 subunit beta OS=Homo sapiens GN=PRKCSH PE=1 SV=2	P14314	28.79	19	56	528	4.41162	59 kDa	0.00016	1.006	1.006	1.006	0.6854	0.7138	0.4745	23.48	14	21	22.54	13	17	19.13	13	18
406	Follistatin OS=Homo sapiens GN=FST PE=1 SV=2	P19883	43.9	14	42	344	5.66846	38 kDa	0.017	1.006	1.006	1.006	0.9112	0.9813	0.7986	24.42	9	12	34.01	10	13	40.41	13	17
407	Cytoplasmic aconitate hydratase OS=Homo sapiens GN=ACO1 PE=1 SV=3	P21399	27.56	30	74	889	6.68311	98 kDa	0.028	1	1	1	1.0352	1.0807	1.1101	17.44	19	25	15.19	19	23	22.38	23	26
408	Tryptophan--tRNA ligase, cytoplasmic OS=Homo sapiens GN=WARS PE=1 SV=2	P23381	45.22	22	65	471	6.22705	53 kDa	0.89	0.9877	0.9877	0.9877	0.9976	1.0357	1.0015	29.09	14	23	30.79	15	23	27.18	16	19
409	Phosphatidylethanolamine-binding protein 1 OS=Homo sapiens GN=PEBP1 PE=1 SV=3	P30086	66.84	14	53	187	7.53271	21 kDa	< 0.0001	0.9945	0.9945	0.9945	1.1832	1.2067	1.1631	61.5	11	19	50.8	10	15	56.68	11	19
410	Glycine--tRNA ligase OS=Homo sapiens GN=GARS PE=1 SV=3	P41250	24.76	23	87	739	7.03467	83 kDa	0.37	1.0041	1.0041	1.0041	1.0345	1.1437	1.2741	16.78	17	28	18.13	17	26	23.95	22	33
411	Glutathione S-transferase omega-1 OS=Homo sapiens GN=GSTO1 PE=1 SV=2	P78417	45.64	14	69	241	6.59521	28 kDa	0.046	0.9987	0.9987	0.9987	1.0487	1.0546	1.0585	45.64	13	24	40.25	11	20	42.32	12	25
412	Vigilin OS=Homo sapiens GN=HDLBP PE=1 SV=2	Q00341	32.26	50	135	1268	6.87354	141 kDa	0.00016	1.001	1.001	1.001	0.6501	0.7649	0.76	18.3	30	49	22.08	34	46	21.85	31	40
413	Extracellular serine/threonine protein kinase FAM20C OS=Homo sapiens GN=FAM20C PE=1 SV=2	Q8IXL6	44.86	25	70	584	7.73779	66 kDa	< 0.0001	1	1	1	1.4223	1.1787	1.5368	33.05	19	22	33.73	19	23	30.14	20	25
414	Coronin-1B OS=Homo sapiens GN=CORO1B PE=1 SV=1	Q9BR76	37.01	21	83	489	5.88428	54 kDa	0.028	1.0168	1.0168	1.0168	1.0605	1.0725	1.0462	18.4	14	27	30.06	15	29	17.79	14	27
415	SUMO-activating enzyme subunit 2 OS=Homo sapiens GN=UBA2 PE=1 SV=2	Q9UBT2	37.5	24	67	640	5.2876	71 kDa	0.0023	0.9916	0.9916	0.9916	0.8636	0.9462	0.88	16.09	11	15	18.28	12	17	27.03	17	35
416	Switch-associated protein 70 OS=Homo sapiens GN=SWAP70 PE=1 SV=1	Q9UH65	38.8	26	74	585	5.87158	69 kDa	0.23	1	1	1	1.1171	1.1394	0.9054	29.06	20	29	18.12	15	22	26.67	19	23
417	Laminin subunit alpha-3 OS=Homo sapiens GN=LAMA3 PE=1 SV=2	Q16787	19.89	72	184	3333	7.23975	367 kDa	0.043	0.9981	0.9981		0.9298	0.6568		11.46	44	61	10.2	41	61	13.41	45	62
418	Talin-2 OS=Homo sapiens GN=TLN2 PE=1 SV=4	Q9Y4G6	26.4	72	207	2542	5.56689	272 kDa	0.05	1	1		0.6177	0.8579		17.31	49	75	18.06	47	67	14.91	44	65
419	5'-nucleotidase OS=Homo sapiens GN=NT5E PE=1 SV=1	P21589	17.77	13	117	574	7.03467	63 kDa	0.32	1			1.2673			14.81	10	35	13.24	9	41	10.63	9	41
420	Glucosylceramidase OS=Homo sapiens GN=GBA PE=1 SV=3	P04062	42.35	20	71	536	7.60596	60 kDa	0.00049	1.0054	1.0054	1.0054	1.416	1.3969	1.3424	26.87	14	24	21.83	13	21	28.36	13	26
421	Leukotriene A-4 hydrolase OS=Homo sapiens GN=LTA4H PE=1 SV=2	P09960	27.33	20	72	611	6.17627	69 kDa	0.0019	1.0338	1.0338	1.0338	1.124	1.1245	1.1251	18	14	24	24.06	18	27	21.28	15	21
422	Galectin-3 OS=Homo sapiens GN=LGALS3 PE=1 SV=5	P17931	40	11	48	250	8.55811	26 kDa	0.0092	1	1	1	0.7905	0.7968	0.8351	40	11	16	34.8	10	17	29.2	9	15
423	Biglycan OS=Homo sapiens GN=BGN PE=1 SV=2	P21810	42.39	17	103	368	7.51807	42 kDa	0.00017	1.0261	1.0261	1.0261	0.7226	0.8467	0.8459	33.7	15	36	31.25	14	34	39.95	16	33
424	Eukaryotic translation initiation factor 4B OS=Homo sapiens GN=EIF4B PE=1 SV=2	P23588	45.83	38	92	611	5.73193	69 kDa	0.096	1.0137	1.0137	1.0137	0.8088	1.023	0.8868	32.41	26	36	27	21	27	30.93	24	29
425	Proteasome subunit alpha type-1 OS=Homo sapiens GN=PSMA1 PE=1 SV=1	P25786	45.63	13	50	263	6.60986	30 kDa	< 0.0001	1.0159	1.0159	1.0159	0.8053	0.8091	0.8008	41.06	12	18	43.73	12	18	37.26	10	14
426	14-3-3 protein eta OS=Homo sapiens GN=YWHAH PE=1 SV=4	Q04917	65.04	22	118	246	4.84326	28 kDa	0.36	1.039	1.039	1.039	1.0178	0.9709	0.8895	65.04	21	46	63.01	17	37	62.6	17	35
427	Importin subunit beta-1 OS=Homo sapiens GN=KPNB1 PE=1 SV=2	Q14974	29.91	24	68	876	4.77979	97 kDa	0.018	1.0042	1.0042	1.0042	0.908	0.9338	0.9794	20.09	15	22	20.43	18	23	21	18	23
428	Secreted frizzled-related protein 4 OS=Homo sapiens GN=SFRP4 PE=1 SV=2	Q6FHJ7	48.55	23	87	346	8.82178	40 kDa	< 0.0001	1.0239	1.0239	1.0239	0.4282	0.4112	0.3873	27.75	13	26	29.48	15	26	47.98	21	35
429	Neogenin OS=Homo sapiens GN=NEO1 PE=1 SV=2	Q92859	22.86	41	107	1461	6.53662	160 kDa	< 0.0001	0.994	0.994	0.994	0.7279	0.8362	0.8116	14.44	25	35	15.74	26	32	18	30	40
430	Complement C1r subcomponent-like protein OS=Homo sapiens GN=C1RL PE=1 SV=2	Q9NZP8	22.59	12	58	487	7.1958	53 kDa	< 0.0001	1.0006	1.0006	1.0006	1.5466	1.6131	1.5276	16.63	8	18	22.59	12	21	20.94	11	19
431	Dihydropyrimidinase-related protein 2 OS=Homo sapiens GN=DPYSL2 PE=1 SV=1	Q16555	43.71	24	81	572	6.37939	62 kDa	0.17	1.0017	1.0017	1.0017	1.1153	0.9495	0.9919	29.9	16	27	28.67	17	28	29.72	17	26
432	Matrin-3 OS=Homo sapiens GN=MATR3 PE=1 SV=2	P43243	23.02	25	85	847	6.25244	95 kDa	0.00078	0.9878	0.9878	0.9878	0.8266	0.7889	0.7562	17.36	16	30	15.94	18	28	13.81	16	27
433	FYVE and coiled-coil domain-containing protein 1 OS=Homo sapiens GN=FYCO1 PE=1 SV=3	Q9BQS8	23.88	46	134	1478	4.91943	167 kDa	0.021	1	1	1	0.9033	0.8785	0.8935	17.52	33	54	17.73	31	41	12.45	23	39
434	Polyadenylate-binding protein 1 OS=Homo sapiens GN=PABPC1 PE=1 SV=2	P11940	38.21	33	82	636	9.49561	71 kDa	0.92	1	1	1	0.9218	1.0275	1.1333	23.11	20	26	26.89	24	32	23.58	20	24
435	Liprin-alpha-1 OS=Homo sapiens GN=PPFIA1 PE=1 SV=1	Q13136	32.7	48	132	1202	6.29053	136 kDa	0.32		1			0.7671		22.8	34	47	18.89	30	48	22.63	32	37
436	SH3 domain-binding glutamic acid-rich-like protein OS=Homo sapiens GN=SH3BGRL PE=1 SV=1	O75368	50.88	7	58	114	5.24951	13 kDa	0.21	0.9944	0.9944	0.9944	1.0874	1.0836	1.0956	39.47	6	19	50.88	7	20	45.61	6	19
437	Glycogen phosphorylase, brain form OS=Homo sapiens GN=PYGB PE=1 SV=5	P11216	32.98	30	91	843	6.85889	97 kDa	0.019	1	1	1	1.2828	1.4419	1.0365	23.25	21	30	23.72	22	33	20.4	20	28
438	Endoplasmic reticulum resident protein 29 OS=Homo sapiens GN=ERP29 PE=1 SV=4	P30040	57.85	19	94	261	7.31299	29 kDa	0.00049	1	1	1	0.9279	0.9108	0.8885	41.76	14	33	42.15	16	31	47.89	15	30
439	Ribonuclease 4 OS=Homo sapiens GN=RNASE4 PE=1 SV=3	P34096	61.9	10	45	147	9.02686	17 kDa	0.00053	0.9882	0.9882	0.9882	1.5001	1.6592	1.5901	57.14	9	19	43.54	6	13	55.1	8	13
440	F-actin-capping protein subunit alpha-1 OS=Homo sapiens GN=CAPZA1 PE=1 SV=3	P52907	43.36	12	48	286	5.69385	33 kDa	0.0082	0.9956	0.9956	0.9956	0.91	0.9339	0.9236	34.27	10	16	36.36	10	17	36.71	10	15
441	T-complex protein 1 subunit beta OS=Homo sapiens GN=CCT2 PE=1 SV=4	P78371	28.04	15	51	535	6.45557	57 kDa	0.00081	0.9953	0.9953	0.9953	0.8921	0.877	0.9483	23.36	11	17	19.07	11	20	15.51	9	14
442	Inactive carboxypeptidase-like protein X2 OS=Homo sapiens GN=CPXM2 PE=2 SV=3	Q8N436	26.72	23	62	756	6.87354	86 kDa	< 0.0001	1.0036	1.0036	1.0036	0.6827	0.6817	0.6393	18.78	17	22	23.28	19	23	14.55	13	17
443	Dipeptidyl peptidase 2 OS=Homo sapiens GN=DPP7 PE=1 SV=3	Q9UHL4	37.2	19	54	492	6.31592	54 kDa	0.00091	1.0037	1.0037	1.0037	1.0856	1.0568	1.0953	25.81	13	19	24.59	13	18	27.03	12	17
444	Heterogeneous nuclear ribonucleoprotein D0 OS=Homo sapiens GN=HNRNPD PE=1 SV=1	Q14103	30.99	16	103	355	7.81104	38 kDa	0.025	1	1	1	0.9953	0.7951	0.9016	25.63	14	35	28.73	14	35	29.58	15	33
445	Midkine OS=Homo sapiens GN=MDK PE=1 SV=1	P21741	62.24	11	45	143	9.78857	16 kDa	0.00078	1	1	1	0.5406	0.4729	0.3783	58.74	10	16	58.74	9	14	56.64	9	15
446	Amyloid beta A4 protein OS=Homo sapiens GN=APP PE=1 SV=3	P05067	19.09	18	61	770	4.81787	87 kDa	0.093	0.9893	0.9893	0.9893	1.1385	1.3059	0.9143	15.19	14	23	13.64	13	22	13.64	13	16
447	T-complex protein 1 subunit eta OS=Homo sapiens GN=CCT7 PE=1 SV=2	Q99832	33.89	25	78	543	7.6499	59 kDa	0.15	1	1	1	0.9534	0.7599	0.799	19.71	16	27	18.42	16	24	29.47	19	27
448	Myosin regulatory light chain 12B OS=Homo sapiens GN=MYL12B PE=1 SV=2	O14950	50.58	10	42	172	4.84326	20 kDa	1	1	1		1.2464	0.4938		48.84	8	17	50	9	15	38.95	6	10
449	Double-stranded RNA-specific adenosine deaminase OS=Homo sapiens GN=ADAR PE=1 SV=4	P55265	22.27	31	97	1226	8.646	136 kDa	0.6	1	1	1	0.9669	1.1993	1.0737	10.69	14	29	15.25	18	34	14.52	18	34
450	Optineurin OS=Homo sapiens GN=OPTN PE=1 SV=2	Q96CV9	38.99	29	108	577	5.23682	66 kDa	0.17	1.0027	1.0027	1.0027	1.0582	1.0474	1.1127	21.84	18	34	28.08	21	39	19.06	16	35
451	Collagen alpha-1(XIX) chain OS=Homo sapiens GN=COL19A1 PE=1 SV=3	Q14993	31.35	36	125	1142	8.32373	115 kDa	0.32		1			0.5826		12.96	15	36	23.82	25	50	20.58	20	39
452	Annexin A6 OS=Homo sapiens GN=ANXA6 PE=1 SV=3	P08133	35.36	25	92	673	5.60498	76 kDa	0.009	1		1	0.5974		0.3944	28.53	20	31	21.99	17	27	25.56	17	34
453	Tetranectin OS=Homo sapiens GN=CLEC3B PE=1 SV=3	P05452	53.96	11	48	202	5.66846	23 kDa	0.0039	0.9522	0.9522	0.9522	1.3362	1.1629	1.31	53.96	11	15	41.09	8	17	40.1	7	16
454	Xaa-Pro dipeptidase OS=Homo sapiens GN=PEPD PE=1 SV=3	P12955	30.83	19	59	493	5.99854	55 kDa	0.5	1.0112	1.0112	1.0112	1.0612	1.0339	1.0742	23.12	13	23	21.7	11	19	24.95	14	17
455	Calpain-2 catalytic subunit OS=Homo sapiens GN=CAPN2 PE=1 SV=6	P17655	35.29	25	76	700	4.98291	80 kDa	0.023	0.9941	0.9941	0.9941	1.1685	1.034	1.1393	20.29	14	22	23.29	18	29	25.86	18	25
456	HLA class I histocompatibility antigen, Cw-12 alpha chain OS=Homo sapiens GN=HLA-C PE=2 SV=2	P30508	42.08	15	58	366	6.30322	41 kDa	0.14	1.0115	1.0115	1.0115	0.9212	1.0157	0.9519	37.98	14	23	29.23	10	17	33.33	10	18
457	Limbic system-associated membrane protein OS=Homo sapiens GN=LSAMP PE=1 SV=2	Q13449	32.25	14	56	338	6.97607	37 kDa	< 0.0001	1.0042	1.0042	1.0042	1.4208	1.3122	1.2756	27.51	11	17	32.25	14	20	32.25	13	19
458	Collectin-12 OS=Homo sapiens GN=COLEC12 PE=1 SV=3	Q5KU26	27.9	26	92	742	5.69385	82 kDa	0.79	1.0144	1.0144	1.0144	1.0533	0.9533	1.0327	20.08	19	34	22.37	21	30	22.64	20	28
459	Lysyl oxidase homolog 2 OS=Homo sapiens GN=LOXL2 PE=1 SV=1	Q9Y4K0	26.36	24	63	774	6.37939	87 kDa	0.086	0.9932	0.9932	0.9932	0.9767	1.0051	0.8528	20.41	20	21	22.22	19	23	18.86	18	19
460	Aldose reductase OS=Homo sapiens GN=AKR1B1 PE=1 SV=3	P15121	40.19	17	57	316	6.97607	36 kDa	0.58	1.0201	1.0201	1.0201	0.9472	1.0673	0.8655	23.1	11	17	33.54	14	20	26.58	13	20
461	Low-density lipoprotein receptor OS=Homo sapiens GN=LDLR PE=1 SV=1	P01130	19.53	20	47	860	5.04639	95 kDa	0.059	1	1	1	1.1611	1.4671	1.0692	13.49	14	17	13.49	13	16	11.16	12	14
462	Huntingtin-interacting protein 1 OS=Homo sapiens GN=HIP1 PE=1 SV=5	O00291	31.63	41	142	1037	5.30029	116 kDa	0.055	1.0141	1.0141	1.0141	1.1706	1.0245	1.0916	23.24	29	48	21.89	27	50	15.62	21	44
463	Protocadherin-18 OS=Homo sapiens GN=PCDH18 PE=2 SV=3	Q9HCL0	14.54	22	92	1135	5.14795	126 kDa	0.0017	1	1	1	1.4947	1.5413	1.528	10.04	15	31	9.87	16	32	6.43	11	29
464	Nexilin OS=Homo sapiens GN=NEXN PE=1 SV=1	Q0ZGT2	41.48	43	125	675	5.32568	81 kDa	0.05	1	1	1	2.3693	1.4055	2.8326	29.93	28	49	31.7	27	41	25.19	25	35
465	Uncharacterized protein CXorf22 OS=Homo sapiens GN=CXorf22 PE=2 SV=3	Q6ZTR5	25.31	29	237	976	8.1626	110 kDa	0.32	1			1.0058			15.47	17	65	14.45	16	75	14.45	20	97
466	Ribonuclease T2 OS=Homo sapiens GN=RNASET2 PE=1 SV=2	O00584	57.03	17	51	256	7.07861	29 kDa	0.0039	1.0033	1.0033	1.0033	1.2667	1.2654	1.1946	35.55	11	16	51.17	13	19	42.19	13	16
467	A disintegrin and metalloproteinase with thrombospondin motifs 2 OS=Homo sapiens GN=ADAMTS2 PE=2 SV=2	O95450	17.92	22	54	1211	7.15186	135 kDa	0.0017	0.9729	0.9729	0.9729	1.4608	1.3189	1.3127	10.65	14	18	9.66	12	16	12.14	14	20
468	Macrophage colony-stimulating factor 1 OS=Homo sapiens GN=CSF1 PE=1 SV=2	P09603	26.9	15	50	554	5.2876	60 kDa	0.00051	1	1	1	1.4965	1.3057	1.2061	16.06	10	17	16.43	9	15	24.73	13	18
469	Thioredoxin OS=Homo sapiens GN=TXN PE=1 SV=3	P10599	67.62	7	41	105	4.91943	12 kDa	< 0.0001	1	1	1	1.3575	1.3206	1.275	67.62	7	17	44.76	6	13	44.76	6	11
470	Interferon-induced guanylate-binding protein 1 OS=Homo sapiens GN=GBP1 PE=1 SV=2	P32455	27.7	24	90	592	6.31592	68 kDa	0.028	1.0069	1.0069	1.0069	0.9851	0.9787	0.8971	22.64	18	31	23.14	20	33	17.4	15	26
471	Collagen alpha-1(XV) chain OS=Homo sapiens GN=COL15A1 PE=1 SV=2	P39059	15.06	26	77	1388	4.99561	142 kDa	< 0.0001	0.968	0.968	0.968	2.0951	2.0521	1.9889	11.82	18	24	11.89	19	28	11.67	18	25
472	UV excision repair protein RAD23 homolog B OS=Homo sapiens GN=RAD23B PE=1 SV=1	P54727	28.61	16	79	409	4.84326	43 kDa	< 0.0001	1.0046	1.0046	0.9983	1.2121	1.2071	1.1478	27.63	14	28	23.47	13	25	27.14	15	26
473	Poly(rC)-binding protein 1 OS=Homo sapiens GN=PCBP1 PE=1 SV=2	Q15365	37.64	14	45	356	7.09326	37 kDa	0.67	0.9878	0.9878	0.9878	1.0391	1.0813	0.904	28.93	10	14	30.9	11	15	33.15	12	16
474	Twinfilin-2 OS=Homo sapiens GN=TWF2 PE=1 SV=2	Q6IBS0	48.42	18	110	349	6.84424	40 kDa	0.15	1.0325	1.0325	1.0325	0.8785	0.7334	1.0091	46.42	17	45	29.23	12	36	34.38	14	29
475	Latent-transforming growth factor beta-binding protein 4 OS=Homo sapiens GN=LTBP4 PE=1 SV=2	Q8N2S1	19.21	31	82	1624	5.42725	173 kDa	0.011	1	1	1	0.9327	0.8524	0.8932	10.78	17	21	14.04	21	31	12.5	20	30
476	Cathepsin Z OS=Homo sapiens GN=CTSZ PE=1 SV=1	Q9UBR2	27.72	12	60	303	7.10791	34 kDa	0.017	1.0013	1.0013	1.0013	1.3183	1.0495	1.2251	23.1	8	21	26.07	10	20	27.72	10	19
477	Atrial natriuretic peptide receptor 3 OS=Homo sapiens GN=NPR3 PE=1 SV=2	P17342	23.66	17	51	541	6.354	60 kDa	0.025	1.0003	1.0003	1.0003	0.8394	0.8625	0.7546	19.04	13	18	19.59	14	18	18.48	12	15
478	Carboxypeptidase Q OS=Homo sapiens GN=CPQ PE=1 SV=1	Q9Y646	40.25	20	57	472	6.17627	52 kDa	0.006	1	1	1	1.1055	1.1255	1.0355	24.79	13	17	36.65	17	23	21.19	13	17
479	PDZ and LIM domain protein 5 OS=Homo sapiens GN=PDLIM5 PE=1 SV=5	Q96HC4	27.18	18	52	596	8.20654	64 kDa	0.0017	0.9978	0.9978	0.9978	1.3118	1.4011	1.3164	18.12	11	14	18.46	12	18	20.47	14	20
480	Target of Myb protein 1 OS=Homo sapiens GN=TOM1 PE=1 SV=2	O60784	13.82	8	65	492	4.70361	54 kDa	0.0039	0.9864	0.9864	0.9864	1.2266	1.2226	1.3356	12.2	7	19	10.57	7	23	9.35	5	23
481	Hepatoma-derived growth factor-related protein 2 OS=Homo sapiens GN=HDGFRP2 PE=1 SV=1	Q7Z4V5	35.77	31	73	671	7.48877	74 kDa	0.77	1	1	1	1.2189	0.7879	0.81	20.57	17	26	23.7	20	24	17.29	17	23
482	Matrix metalloproteinase-14 OS=Homo sapiens GN=MMP14 PE=1 SV=3	P50281	24.4	19	57	582	7.76709	66 kDa	0.0011	1	1	1	1.2556	1.6546	2.1802	21.31	14	19	17.53	12	16	19.59	15	22
483	Carboxypeptidase D OS=Homo sapiens GN=CPD PE=1 SV=2	O75976	20.58	27	125	1380	6.04932	153 kDa	0.32	1			1.0938			14.35	18	44	11.74	15	38	10.72	13	43
484	Periplakin OS=Homo sapiens GN=PPL PE=1 SV=4	O60437	26.42	65	225	1756	5.60498	205 kDa	0.12	1	1		0.9065	0.7931		19.99	46	76	18.74	43	78	16.06	37	71
485	Collagen alpha-1(XXV) chain OS=Homo sapiens GN=COL25A1 PE=1 SV=2	Q9BXS0	53.67	45	182	654	8.39697	65 kDa	0.32			1			0.632	35.47	30	58	36.24	26	60	43.12	29	64
486	Transferrin receptor protein 1 OS=Homo sapiens GN=TFRC PE=1 SV=2	P02786	37.89	31	87	760	6.60986	85 kDa	0.28	1	1		1.0747	1.9062		22.37	21	30	21.71	20	31	27.63	21	26
487	von Willebrand factor A domain-containing protein 5A OS=Homo sapiens GN=VWA5A PE=2 SV=2	O00534	21.63	19	54	786	6.58057	86 kDa	0.028	0.9956	0.9956	0.9956	0.9662	0.9336	0.8603	17.43	16	22	14.38	14	19	12.21	11	13
488	N(G),N(G)-dimethylarginine dimethylaminohydrolase 1 OS=Homo sapiens GN=DDAH1 PE=1 SV=3	O94760	33.33	13	68	285	5.80811	31 kDa	< 0.0001	1.0238	1.0238	1.0238	1.1979	1.218	1.219	28.07	9	24	27.37	11	25	24.91	9	19
489	Ubiquitin carboxyl-terminal hydrolase isozyme L1 OS=Homo sapiens GN=UCHL1 PE=1 SV=2	P09936	39.01	13	59	223	5.47803	25 kDa	0.00021	1	1	1	1.0459	1.1518	1.0907	35.43	12	19	39.01	12	23	35.43	11	17
490	HLA class I histocompatibility antigen, A-69 alpha chain OS=Homo sapiens GN=HLA-A PE=1 SV=2	P10316	43.56	16	49	365	6.90283	41 kDa	1							38.63	14	21	29.86	10	14	31.23	11	14
491	60 kDa heat shock protein, mitochondrial OS=Homo sapiens GN=HSPD1 PE=1 SV=2	P10809	43.63	25	80	573	5.87158	61 kDa	0.00028	1	1	1	0.9038	0.8549	0.9061	24.96	17	24	33.51	19	30	29.84	17	26
492	Prolactin-inducible protein OS=Homo sapiens GN=PIP PE=1 SV=1	P12273	60.27	9	45	146	8.04541	17 kDa	0.00035	1.0078	1.0078	1.0078	1.7163	1.989	2.1045	44.52	7	14	56.16	8	16	52.74	7	15
493	Interferon-induced guanylate-binding protein 2 OS=Homo sapiens GN=GBP2 PE=1 SV=3	P32456	24.37	19	64	591	5.70654	67 kDa	0.00016	0.9974	0.9974	0.9974	0.6783	0.7684	0.6902	16.41	12	25	18.44	16	23	14.38	12	16
494	F-actin-capping protein subunit beta OS=Homo sapiens GN=CAPZB PE=1 SV=4	P47756	24.19	9	43	277	5.59229	31 kDa	0.36	1.0137	1.0137	1.0137	1.0102	0.943	0.9859	24.19	8	15	23.83	8	14	23.83	8	14
495	Coatomer subunit alpha OS=Homo sapiens GN=COPA PE=1 SV=2	P53621	27.94	36	128	1224	7.66455	138 kDa	0.00035	1	1	1	0.8168	0.8461	0.7301	17.08	26	45	18.14	26	41	21.65	27	42
496	Eukaryotic translation initiation factor 3 subunit B OS=Homo sapiens GN=EIF3B PE=1 SV=3	P55884	29.61	28	101	814	4.99561	92 kDa	< 0.0001	1	1	1	0.6772	0.6787	0.6827	17.08	15	33	22.73	21	36	20.88	19	32
497	Epididymal secretory protein E1 OS=Homo sapiens GN=NPC2 PE=1 SV=1	P61916	39.74	6	35	151	7.6499	17 kDa	0.00016	0.9875	0.9875	0.9875	1.3272	1.3484	1.3024	39.74	6	12	27.81	4	11	39.74	6	12
498	1,4-alpha-glucan-branching enzyme OS=Homo sapiens GN=GBE1 PE=1 SV=3	Q04446	22.51	19	58	702	6.31592	80 kDa	0.00011	1	1	1	1.1338	1.2463	1.341	17.81	16	21	17.24	15	21	17.24	14	16
499	Prolyl 3-hydroxylase 1 OS=Homo sapiens GN=LEPRE1 PE=1 SV=2	Q32P28	25	21	69	736	5.13525	83 kDa	0.002	1	1	1	0.9097	0.8625	0.9086	17.39	16	26	19.57	15	23	11.96	10	20
500	Ubiquitin thioesterase OTUB1 OS=Homo sapiens GN=OTUB1 PE=1 SV=2	Q96FW1	40.22	10	42	271	4.94482	31 kDa	0.15	1.0122	1.0122	1.0122	0.9611	1.119	1.0783	39.11	9	14	35.79	9	14	39.11	9	14
501	Major prion protein OS=Homo sapiens GN=PRNP PE=1 SV=1	P04156	17	7	37	253	8.99756	28 kDa	< 0.0001	1.0066	1.0066	1.0066	1.9753	1.8912	1.8904	17	5	14	17	7	15	11.86	3	8
502	Far upstream element-binding protein 1 OS=Homo sapiens GN=FUBP1 PE=1 SV=3	Q96AE4	34.47	22	75	644	7.60596	68 kDa	0.14	0.9938	0.9938	0.9938	1.1389	1.0244	0.9552	26.86	18	29	27.8	18	22	27.17	17	24
503	Clathrin light chain A OS=Homo sapiens GN=CLTA PE=1 SV=1	P09496	33.87	12	46	248	4.51318	27 kDa	0.012	0.9999	0.9999	0.9999	1.0417	1.1124	1.0697	28.23	10	16	28.23	11	18	22.58	9	12
504	Band 4.1-like protein 2 OS=Homo sapiens GN=EPB41L2 PE=1 SV=1	O43491	30.25	32	83	1005	5.43994	113 kDa	0.00035	1	1	1	0.7735	0.8896	0.8517	21.09	19	26	20.4	21	28	16.22	17	29
505	Importin subunit alpha-4 OS=Homo sapiens GN=KPNA3 PE=1 SV=2	O00505	28.41	17	50	521	4.94482	58 kDa	0.32	1			1.1495			17.47	11	18	18.43	9	15	23.42	13	17
506	Protein phosphatase 1 regulatory subunit 12A OS=Homo sapiens GN=PPP1R12A PE=1 SV=1	O14974	29.51	38	96	1030	5.40186	115 kDa	0.42	1	1	1	0.9172	1.1115	0.9626	23.5	28	34	22.82	28	34	20.87	24	28
507	Unconventional myosin-IXb OS=Homo sapiens GN=MYO9B PE=1 SV=3	Q13459	21.6	55	154	2157	8.74854	243 kDa	0.32		1			0.9109		12.24	35	53	14.79	37	54	12.56	33	47
508	Trans-Golgi network integral membrane protein 2 OS=Homo sapiens GN=TGOLN2 PE=1 SV=2	O43493	35	19	56	480	5.73193	51 kDa	< 0.0001	1.0188	1.0188	1.0188	2.1968	2.0374	2.0526	25.62	13	18	22.71	11	13	33.96	18	25
509	Protein transport protein Sec31A OS=Homo sapiens GN=SEC31A PE=1 SV=3	O94979	19.34	27	88	1220	6.88818	133 kDa	0.01	0.9866	0.9866	0.9866	0.9173	0.9025	0.9856	16.23	22	29	14.92	21	31	13.93	23	28
510	Leukocyte elastase inhibitor OS=Homo sapiens GN=SERPINB1 PE=1 SV=1	P30740	29.29	14	46	379	6.27783	43 kDa	0.49	1	1	1	0.9737	1.0313	1.0141	25.33	11	18	20.32	10	13	26.65	11	15
511	Nuclear autoantigenic sperm protein OS=Homo sapiens GN=NASP PE=1 SV=2	P49321	27.79	29	78	788	4.29736	85 kDa	0.073	1	1	1	0.9904	1.1086	1.0566	20.94	22	27	19.67	22	28	19.04	18	23
512	28 kDa heat- and acid-stable phosphoprotein OS=Homo sapiens GN=PDAP1 PE=1 SV=1	Q13442	50.83	13	66	181	8.86572	21 kDa	0.00016	1.0036	1.0036	1.0036	0.8438	0.8637	0.8873	41.99	10	24	37.57	10	23	43.65	10	19
513	Polymerase I and transcript release factor OS=Homo sapiens GN=PTRF PE=1 SV=1	Q6NZI2	32.82	18	82	390	5.60498	43 kDa	0.38	1.009	1.009	1.009	0.8361	1.0456	0.9763	26.15	15	27	29.74	14	26	22.82	13	29
514	Platelet-derived growth factor D OS=Homo sapiens GN=PDGFD PE=1 SV=1	Q9GZP0	38.11	18	48	370	7.97217	43 kDa	< 0.0001	1.0052	1.0052	1.0052	1.3085	1.2196	1.1457	33.78	16	19	30.54	14	18	22.16	11	11
515	LIM domain and actin-binding protein 1 OS=Homo sapiens GN=LIMA1 PE=1 SV=1	Q9UHB6	31.23	30	79	759	6.84424	85 kDa	0.27	1.0089	1.0089	1.0089	1.1552	1.0093	1.1864	16.21	15	26	21.08	18	26	20.69	19	27
516	Cytoplasmic dynein 1 intermediate chain 2 OS=Homo sapiens GN=DYNC1I2 PE=1 SV=3	Q13409	26.02	19	77	638	5.19873	71 kDa	0.0039	1.0009	1.0009	1.0009	0.7846	0.806	0.8486	23.2	15	30	20.69	16	27	19.59	15	20
517	Gremlin-1 OS=Homo sapiens GN=GREM1 PE=1 SV=1	O60565	57.61	12	40	184	9.39307	21 kDa	0.078	0.9563	0.9563	0.9563	0.851	0.8942	0.9432	49.46	10	20	19.57	3	10	43.48	6	10
518	UDP-glucose:glycoprotein glucosyltransferase 1 OS=Homo sapiens GN=UGGT1 PE=1 SV=3	Q9NYU2	20.71	34	73	1555	5.63037	177 kDa	0.48	1.0125	1.0125	1.0125	1.0687	0.8378	1.0314	10.03	20	25	14.86	21	25	10.61	20	23
519	UDP-N-acetylhexosamine pyrophosphorylase OS=Homo sapiens GN=UAP1 PE=1 SV=3	Q16222	27.78	17	48	522	6.32861	59 kDa	0.0039	1.0224	1.0224	1.0224	1.2247	1.1779	1.4565	16.09	11	17	20.31	11	17	15.71	10	14
520	Quinone oxidoreductase PIG3 OS=Homo sapiens GN=TP53I3 PE=1 SV=2	Q53FA7	25.6	12	50	332	7.1665	36 kDa	0.047	1	1	1	1.0924	1.0665	0.995	15.36	8	16	25.3	10	15	21.99	10	19
521	T-complex protein 1 subunit zeta OS=Homo sapiens GN=CCT6A PE=1 SV=3	P40227	28.25	23	106	531	6.68311	58 kDa	0.05	1	1		0.7022	0.8121		26.74	21	37	25.8	21	35	23.35	19	34
522	Integrin beta-1 OS=Homo sapiens GN=ITGB1 PE=1 SV=2	P05556	29.2	26	65	798	5.38916	88 kDa	0.0039	1	1	1	1.6054	1.6068	1.2753	19.55	17	21	12.91	13	21	17.67	13	23
523	Putative sodium-coupled neutral amino acid transporter 10 OS=Homo sapiens GN=SLC38A10 PE=1 SV=2	Q9HBR0	26.09	31	76	1119	5.73193	120 kDa	0.0039	1.002	1.002	1.002	1.4913	1.539	1.5173	20.11	24	29	19.21	19	25	13.67	18	22
524	RNA-binding protein 25 OS=Homo sapiens GN=RBM25 PE=1 SV=3	P49756	19.57	26	169	843	6.31592	100 kDa	0.05	1	1	1	1.2494	1.1036	1.1973	17.91	20	54	12.81	18	57	13.29	17	58
525	Fructose-bisphosphate aldolase C OS=Homo sapiens GN=ALDOC PE=1 SV=2	P09972	34.89	15	75	364	6.87354	39 kDa	0.016	1.018	1.018	1.018	0.8958	0.825	0.7416	28.57	12	25	27.47	13	26	30.77	12	24
526	ERC protein 2 OS=Homo sapiens GN=ERC2 PE=1 SV=3	O15083	41.59	54	164	957	6.99072	111 kDa	0.32	1			0.9833			24.45	32	57	30.51	37	61	25.08	28	46
527	Voltage-dependent N-type calcium channel subunit alpha-1B OS=Homo sapiens GN=CACNA1B PE=1 SV=1	Q00975	17.96	42	97	2339	8.51416	263 kDa	0.32		1			0.6165		8.94	22	35	8.89	22	32	8.94	21	30
528	RAS protein activator like-3 OS=Homo sapiens GN=RASAL3 PE=1 SV=2	Q86YV0	22.55	28	171	1011	8.74854	112 kDa	0.32		1			0.4069		15.43	16	46	15.83	18	52	9.89	12	73
529	Collagen alpha-4(IV) chain OS=Homo sapiens GN=COL4A4 PE=1 SV=3	P53420	34.79	52	140	1690	8.6167	164 kDa	0.32		1			0.5509		24.67	30	45	17.87	30	46	18.05	28	49
530	Peptidyl-glycine alpha-amidating monooxygenase OS=Homo sapiens GN=PAM PE=1 SV=2	P19021	20.45	22	61	973	6.41748	108 kDa	< 0.0001	1.0027	1.0027	1.0027	1.3448	1.244	1.3552	17.16	18	21	10.59	13	18	16.86	19	22
531	Arginine--tRNA ligase, cytoplasmic OS=Homo sapiens GN=RARS PE=1 SV=2	P54136	31.06	23	54	660	6.68311	75 kDa	0.0023	1	1	1	0.8468	0.9111	0.9709	18.48	15	18	23.18	17	20	20.45	14	16
532	Fibromodulin OS=Homo sapiens GN=FMOD PE=1 SV=2	Q06828	20.48	9	48	376	6.03662	43 kDa	0.015	1.0129	1.0129	1.0129	0.8823	0.9293	0.8091	20.48	9	18	20.48	9	16	20.21	8	14
533	Selenium-binding protein 1 OS=Homo sapiens GN=SELENBP1 PE=1 SV=2	Q13228	34.32	16	44	472	6.3667	52 kDa	0.083	1.0191	1.0191	1.0191	0.941	0.8753	0.9929	27.97	11	17	22.67	11	13	26.91	11	14
534	Exostosin-1 OS=Homo sapiens GN=EXT1 PE=1 SV=2	Q16394	17.43	19	65	746	9.0415	86 kDa	0.011	1	1	1	0.8475	0.8613	0.9317	14.88	16	25	14.88	16	23	11.93	13	17
535	Drebrin OS=Homo sapiens GN=DBN1 PE=1 SV=4	Q16643	34.67	26	64	649	4.44971	71 kDa	0.0098	1	1	1	0.9425	0.8571	0.9789	23.42	18	24	14.48	14	21	24.81	17	19
536	DBH-like monooxygenase protein 1 OS=Homo sapiens GN=MOXD1 PE=2 SV=1	Q6UVY6	19.25	13	43	613	6.43018	70 kDa	< 0.0001	0.9747	0.9747	0.9747	2.0113	1.9674	2.5805	19.25	12	18	17.46	11	14	14.19	9	11
537	Vacuolar protein sorting-associated protein 35 OS=Homo sapiens GN=VPS35 PE=1 SV=2	Q96QK1	29.27	25	101	796	5.49072	92 kDa	0.4	1.0066	1.0066	1.0066	0.9926	0.9677	0.9617	25.38	23	42	21.98	17	31	18.09	17	28
538	Chordin OS=Homo sapiens GN=CHRD PE=1 SV=2	Q9H2X0	26.39	26	84	955	7.75244	102 kDa	0.67	0.9877	0.9877	0.9877	0.9839	1.0462	0.6992	21.57	19	30	16.13	16	29	18.32	16	25
539	Plexin-B2 OS=Homo sapiens GN=PLXNB2 PE=1 SV=3	O15031	20.57	37	77	1838	6.23975	205 kDa	0.28	1	1	1	1.134	1.1133	1.0641	11.32	23	26	13.38	21	28	8.76	17	23
540	Cysteine--tRNA ligase, cytoplasmic OS=Homo sapiens GN=CARS PE=1 SV=3	P49589	25.27	21	48	748	6.75635	85 kDa	0.00078	1	1	1	1.2621	1.1461	1.2203	19.39	17	20	15.91	14	16	13.24	10	12
541	Cytosol aminopeptidase OS=Homo sapiens GN=LAP3 PE=1 SV=3	P28838	37.38	20	49	519	7.92822	56 kDa	0.00078	1	1	1	1.1238	1.1587	1.3643	26.2	13	17	19.85	9	14	31.21	14	18
542	Non-POU domain-containing octamer-binding protein OS=Homo sapiens GN=NONO PE=1 SV=4	Q15233	38	30	91	471	8.95361	54 kDa	0.28	1.0064	1.0064		0.8375	1.0476		27.39	18	26	27.6	18	30	34.39	25	35
543	Cystatin-B OS=Homo sapiens GN=CSTB PE=1 SV=2	P04080	48.98	8	45	98	7.56201	11 kDa	0.0017	0.9998	0.9998	0.9998	1.5639	1.6288	1.713	45.92	7	16	45.92	7	14	48.98	8	15
544	Ubiquitin-conjugating enzyme E2 variant 2 OS=Homo sapiens GN=UBE2V2 PE=1 SV=4	Q15819	81.38	13	58	145	8.08936	16 kDa	0.055	0.9821	0.9821	0.9821	1.0726	1.2277	1.1168	65.52	10	20	62.07	11	20	55.86	10	18
545	Poly [ADP-ribose] polymerase 1 OS=Homo sapiens GN=PARP1 PE=1 SV=4	P09874	25.35	28	69	1014	8.88037	113 kDa	0.043	1	1	1	1.2478	1.4046	1.6071	15.58	17	22	23.18	24	34	10.36	11	13
546	KH domain-containing, RNA-binding, signal transduction-associated protein 1 OS=Homo sapiens GN=KHDRBS1 PE=1 SV=1	Q07666	33.41	24	74	443	8.66064	48 kDa	0.05	1	1	1	0.9133	0.9158	0.8285	14	13	24	26.86	18	27	21.44	14	23
547	40S ribosomal protein S10 OS=Homo sapiens GN=RPS10 PE=1 SV=1	P46783	46.67	12	48	165	10.1548	19 kDa	0.021	1	1	1	0.7891	0.7641	0.6447	28.48	8	18	33.94	6	14	23.03	7	16
548	Tumor protein D54 OS=Homo sapiens GN=TPD52L2 PE=1 SV=2	O43399	39.81	10	47	206	5.36377	22 kDa	0.0095	0.9944	0.9944	0.9944	0.9652	0.9845	0.9431	37.38	9	17	39.81	10	15	34.95	8	15
549	N-acetyllactosaminide beta-1,3-N-acetylglucosaminyltransferase OS=Homo sapiens GN=B3GNT1 PE=1 SV=1	O43505	33.25	14	45	415	7.1958	47 kDa	< 0.0001	0.9929	0.9929	0.9929	1.6233	1.76	1.9226	27.23	10	16	19.76	10	15	17.35	9	14
550	Semaphorin-7A OS=Homo sapiens GN=SEMA7A PE=1 SV=1	O75326	39.19	22	51	666	7.63525	75 kDa	0.00021	1	1	1	0.8729	0.8501	0.8699	20.12	13	17	18.77	12	15	25.53	15	19
551	Reversion-inducing cysteine-rich protein with Kazal motifs OS=Homo sapiens GN=RECK PE=1 SV=1	O95980	18.23	18	49	971	6.7417	106 kDa	0.00035	1.0603	1.0175	1.0603	1.9832	1.6618	2.0501	11.12	10	15	12.26	11	15	9.68	12	19
552	Vitamin D-binding protein OS=Homo sapiens GN=GC PE=1 SV=1	P02774	16.24	8	38	474	5.5415	53 kDa	0.031	0.9971	0.9971	0.9971	1.1329	1.2318	1.2133	15.19	7	14	13.71	6	12	14.77	7	12
553	Thioredoxin-dependent peroxide reductase, mitochondrial OS=Homo sapiens GN=PRDX3 PE=1 SV=3	P30048	28.52	9	39	256	7.78174	28 kDa	0.00016	0.9897	0.9897	0.9897	1.1564	1.1914	1.1546	17.19	5	12	21.88	7	14	28.52	8	13
554	Alpha-adducin OS=Homo sapiens GN=ADD1 PE=1 SV=2	P35611	26.32	19	59	737	5.8335	81 kDa	0.00035	0.9802	0.9802	0.9802	0.6685	0.6481	0.6004	14.25	13	18	18.86	15	20	19.54	16	21
555	Extracellular sulfatase Sulf-2 OS=Homo sapiens GN=SULF2 PE=1 SV=1	Q8IWU5	18.28	19	65	870	9.17334	100 kDa	0.006	1	1	1	0.6586	0.7688	0.7571	16.44	16	25	12.87	13	20	13.68	13	20
556	Fermitin family homolog 2 OS=Homo sapiens GN=FERMT2 PE=1 SV=1	Q96AC1	33.53	25	81	680	6.69775	78 kDa	0.85	1.0084	1.0084	1.0084	1.0212	0.9889	0.9771	21.32	18	25	24.71	19	30	21.91	17	26
557	Chitinase domain-containing protein 1 OS=Homo sapiens GN=CHID1 PE=1 SV=1	Q9BWS9	45.55	21	56	393	8.63135	45 kDa	0.0039	1.0043	1.0043	1.0043	0.8148	0.9016	0.7746	27.99	12	20	32.82	14	20	35.88	14	16
558	Glyoxalase domain-containing protein 4 OS=Homo sapiens GN=GLOD4 PE=1 SV=1	Q9HC38	35.46	15	41	313	5.60498	35 kDa	0.45	1.0154	1.0154	1.0154	0.9384	0.8828	1.0129	32.27	12	16	23.64	8	10	28.75	11	15
559	Myosin light chain kinase, smooth muscle OS=Homo sapiens GN=MYLK PE=1 SV=4	Q15746	18.18	33	87	1914	6.15088	211 kDa	0.98	0.9965	0.9965	0.9965	1.0647	1.0712	0.9377	12.54	23	32	11.6	21	28	10.29	20	27
560	Interstitial collagenase OS=Homo sapiens GN=MMP1 PE=1 SV=3	P03956	39.87	19	53	469	6.96143	54 kDa	0.00078	1	1	1	0.4098	0.5016	0.3567	26.44	14	18	21.75	11	17	26.65	12	18
561	Coatomer subunit beta' OS=Homo sapiens GN=COPB2 PE=1 SV=2	P35606	26.05	27	80	906	5.2749	102 kDa	0.00067	1	1	1	0.7941	0.8828	0.7961	21.19	22	31	18.43	19	23	19.09	20	26
562	Threonine--tRNA ligase, cytoplasmic OS=Homo sapiens GN=TARS PE=1 SV=3	P26639	37.62	33	74	723	6.66846	83 kDa	0.49	1	1	1	0.9983	1.0388	1.0769	24.2	22	26	21.85	20	23	22.54	21	25
563	Peptidyl-prolyl cis-trans isomerase FKBP9 OS=Homo sapiens GN=FKBP9 PE=1 SV=2	O95302	21.58	17	47	570	5.08447	63 kDa	0.048	1	1	1	0.9187	0.9268	0.8863	21.58	16	18	14.74	11	13	17.02	13	16
564	STE20-like serine/threonine-protein kinase OS=Homo sapiens GN=SLK PE=1 SV=1	Q9H2G2	20.16	32	90	1235	5.14795	143 kDa	0.043	1	1	1	1.1461	1.2334	1.1559	10.85	15	25	11.01	18	35	10.61	19	30
565	Inter-alpha-trypsin inhibitor heavy chain H3 OS=Homo sapiens GN=ITIH3 PE=1 SV=2	Q06033	20.9	29	112	890	5.74463	100 kDa	0.05	1	1	1	0.5878	0.5353	0.5452	14.49	18	39	15.28	19	35	17.64	23	38
566	Farnesyl pyrophosphate synthase OS=Homo sapiens GN=FDPS PE=1 SV=4	P14324	29.36	13	46	419	6.15088	48 kDa	0.18	1.0347	1.0347	1.0347	0.9144	0.8738	0.9687	15.51	7	12	21.48	8	17	27.21	11	17
567	Src substrate cortactin OS=Homo sapiens GN=CTTN PE=1 SV=2	Q14247	39.45	28	59	550	5.40186	62 kDa	0.87	0.9979	0.9979	0.9979	0.9335	0.9847	0.9897	33.09	21	27	26.91	16	18	17.82	12	14
568	Exportin-1 OS=Homo sapiens GN=XPO1 PE=1 SV=1	O14980	22.5	27	74	1071	6.06201	123 kDa	0.75	1	1	1	0.9665	1.0241	0.8946	13.26	18	26	15.97	19	30	10.64	15	18
569	Ephrin type-A receptor 4 OS=Homo sapiens GN=EPHA4 PE=1 SV=1	P54764	25.86	28	83	986	6.60986	110 kDa	0.021	1	1	1	1.5463	2.087	2.1537	19.68	21	28	12.88	15	30	15.11	17	25
570	Coiled-coil domain-containing protein 136 OS=Homo sapiens GN=CCDC136 PE=2 SV=3	Q96JN2	19.24	23	91	1154	4.65283	134 kDa	0.32	1			0.7177			11.09	13	31	10.92	10	30	10.4	13	30
571	Liprin-alpha-3 OS=Homo sapiens GN=PPFIA3 PE=1 SV=3	O75145	32.75	49	204	1194	5.68115	134 kDa	0.32	1			0.7336			22.11	31	62	23.87	35	76	20.52	28	66
572	EGF-like repeat and discoidin I-like domain-containing protein 3 OS=Homo sapiens GN=EDIL3 PE=1 SV=1	O43854	34.58	17	38	480	7.28369	54 kDa	< 0.0001	1	1	1	0.825	0.7337	0.7306	22.92	12	13	22.71	11	14	21.04	11	11
573	Glutamate dehydrogenase 1, mitochondrial OS=Homo sapiens GN=GLUD1 PE=1 SV=2	P00367	31.54	19	56	558	7.79639	61 kDa	0.00016	0.9964	0.9964	0.9964	0.8011	0.8933	0.7425	22.76	12	18	23.66	14	21	19.18	12	17
574	Dihydrolipoyl dehydrogenase, mitochondrial OS=Homo sapiens GN=DLD PE=1 SV=2	P09622	34.77	20	53	509	7.85498	54 kDa	0.07	0.9994	0.9994	0.9994	0.9619	0.8939	0.9362	26.72	17	22	25.34	13	14	24.17	14	17
575	Lysosomal protective protein OS=Homo sapiens GN=CTSA PE=1 SV=2	P10619	36.67	18	66	480	6.60986	54 kDa	0.028	1.0305	1.0305	1.0305	0.9298	0.7844	0.8479	29.38	16	25	23.75	12	18	30.21	15	23
576	N-acetylglucosamine-6-sulfatase OS=Homo sapiens GN=GNS PE=1 SV=3	P15586	26.81	13	33	552	8.30908	62 kDa	0.024	1	1	1	1.0631	1.052	1.1549	20.83	10	11	17.57	9	13	14.49	8	9
577	Serine/threonine-protein phosphatase 2A 65 kDa regulatory subunit A alpha isoform OS=Homo sapiens GN=PPP2R1A PE=1 SV=4	P30153	23.26	16	45	589	5.10986	65 kDa	0.39	1.0039	1.0039	1.0039	0.9869	0.9495	1.0433	19.86	13	16	20.2	14	19	11.21	8	10
578	Prostaglandin reductase 1 OS=Homo sapiens GN=PTGR1 PE=1 SV=2	Q14914	32.83	12	48	329	8.29443	36 kDa	0.00016	1.0069	1.0069	1.0069	0.8301	0.9053	0.8186	23.1	8	15	24.92	9	16	27.05	11	17
579	Olfactomedin-like protein 2A OS=Homo sapiens GN=OLFML2A PE=2 SV=1	Q68BL7	27.3	20	58	652	7.81104	73 kDa	0.35	1.0187	1.0187	1.0187	0.8679	0.9669	0.993	17.64	14	20	18.25	13	17	20.4	15	21
580	Aminopeptidase B OS=Homo sapiens GN=RNPEP PE=1 SV=2	Q9H4A4	28.46	15	41	650	5.74463	73 kDa	0.64	1	1	1	0.9614	1.0245	1.0689	20.31	10	15	17.08	9	12	25.38	12	14
581	Vascular endothelial growth factor C OS=Homo sapiens GN=VEGFC PE=1 SV=1	P49767	37.95	21	44	419	7.51807	47 kDa	0.071	1	1	1	1.0469	1.0997	0.9601	16.95	10	11	26.49	13	16	24.82	15	17
582	Pleiotrophin OS=Homo sapiens GN=PTN PE=1 SV=1	P21246	61.31	13	39	168	9.59814	19 kDa	0.0027	0.9975	0.9975	0.9975	0.8126	0.7113	0.7214	53.57	10	16	50	8	10	44.64	9	13
583	Cartilage oligomeric matrix protein OS=Homo sapiens GN=COMP PE=1 SV=2	P49747	29.33	20	42	757	4.60205	83 kDa	0.055	1	1	1	1.0944	1.1228	1.036	14.8	11	15	22.72	14	16	13.61	10	11
584	Olfactomedin-like protein 1 OS=Homo sapiens GN=OLFML1 PE=1 SV=2	Q6UWY5	36.32	17	46	402	8.08936	46 kDa	0.035	1.0076	1.0076	1.0076	0.9457	0.9517	1.0127	29.1	15	21	17.66	8	12	27.36	11	13
585	Cathepsin L1 OS=Homo sapiens GN=CTSL PE=1 SV=2	P07711	35.14	14	47	333	5.45264	38 kDa	0.95	0.9952	0.9952	0.9952	1.084	0.9236	1.0804	33.03	11	19	21.62	8	15	22.52	8	13
586	Heterogeneous nuclear ribonucleoprotein U-like protein 2 OS=Homo sapiens GN=HNRNPUL2 PE=1 SV=1	Q1KMD3	25.84	23	60	747	4.90674	85 kDa	0.45	1.0009	1.0009	1.0009	0.8505	1.0119	1.0671	17.54	15	23	16.6	13	18	17.27	13	19
587	Thyroid hormone receptor-associated protein 3 OS=Homo sapiens GN=THRAP3 PE=1 SV=2	Q9Y2W1	32.15	45	166	955	10.1548	109 kDa	0.021	1	1	1	0.8569	0.8041	0.6062	20.1	28	61	22.51	27	55	18.01	27	50
588	Cleavage stimulation factor subunit 2 OS=Homo sapiens GN=CSTF2 PE=1 SV=1	P33240	33.62	33	89	577	6.82959	61 kDa	0.17	1.007	1.007	1.007	0.8461	0.6865	2.1971	24.96	22	28	29.12	22	34	24.44	18	27
589	Heterogeneous nuclear ribonucleoprotein H OS=Homo sapiens GN=HNRNPH1 PE=1 SV=4	P31943	22.27	13	48	449	6.30322	49 kDa	1							22.05	10	20	15.37	7	13	15.59	8	15
590	DNA-dependent protein kinase catalytic subunit OS=Homo sapiens GN=PRKDC PE=1 SV=3	P78527	17.56	84	183	4128	7.12256	469 kDa	0.32			1			1.6595	9.81	45	57	9.52	45	65	9.86	44	61
591	Hemicentin-2 OS=Homo sapiens GN=HMCN2 PE=2 SV=2	Q8NDA2	10.96	54	152	5065	5.8335	543 kDa	0.32	1			0.1919			5.37	29	45	6.48	34	53	5.88	30	54
592	Collagen alpha-2(VIII) chain OS=Homo sapiens GN=COL8A2 PE=1 SV=2	P25067	25.46	15	76	703	8.98291	67 kDa	0.32			1			0.3551	10.67	7	16	11.38	7	19	19.63	10	41
593	Fumarate hydratase, mitochondrial OS=Homo sapiens GN=FH PE=1 SV=3	P07954	33.53	19	67	510	8.76318	55 kDa	0.15	0.9966	0.9966	0.9966	0.9493	0.851	0.9872	17.25	11	22	24.31	14	21	24.71	15	24
594	Extracellular superoxide dismutase [Cu-Zn] OS=Homo sapiens GN=SOD3 PE=1 SV=2	P08294	35.83	14	55	240	6.60986	26 kDa	0.0017	1.0319	1.0319	1.0319	0.6991	0.7575	0.8708	34.17	10	17	35.83	11	20	32.5	11	18
595	Proteasome subunit alpha type-5 OS=Homo sapiens GN=PSMA5 PE=1 SV=3	P28066	26.56	7	56	241	4.79248	26 kDa	0.00035	0.9848	0.9848	0.9848	0.7246	0.8112	0.6919	18.67	6	20	21.58	6	18	26.56	7	18
596	Proteasome subunit beta type-6 OS=Homo sapiens GN=PSMB6 PE=1 SV=4	P28072	27.62	8	57	239	4.91943	25 kDa	0.033	1	1	1	0.943	0.887	0.7911	27.62	8	20	27.62	8	20	25.52	7	17
597	Eukaryotic peptide chain release factor subunit 1 OS=Homo sapiens GN=ETF1 PE=1 SV=3	P62495	23.8	14	41	437	5.70654	49 kDa	0.0023	1	1	1	0.9003	0.9602	0.8389	15.79	8	16	19.22	10	12	21.97	11	13
598	Palladin OS=Homo sapiens GN=PALLD PE=1 SV=3	Q8WX93	12.44	21	50	1383	7.09326	151 kDa	< 0.0001	1.0005	1.0005	1.0005	1.0937	1.201	1.1857	6.22	10	13	9.47	14	18	9.04	15	19
599	Coiled-coil domain-containing protein 124 OS=Homo sapiens GN=CCDC124 PE=1 SV=1	Q96CT7	63.23	17	55	223	9.53955	26 kDa	0.1	1	1	1	0.9867	1.1304	1.1667	52.91	13	20	41.7	12	20	37.67	10	15
600	Tubulin-folding cofactor B OS=Homo sapiens GN=TBCB PE=1 SV=2	Q99426	35.25	10	55	244	5.14795	27 kDa	0.2	1.0063	1.0063	1.0063	0.9734	0.9735	0.8567	28.69	8	14	24.59	7	13	31.15	9	28
601	Protocadherin gamma-C3 OS=Homo sapiens GN=PCDHGC3 PE=1 SV=1	Q9UN70	17.88	20	44	934	5.21143	101 kDa	0.00035	1	1	1	2.2786	2.2252	2.3878	13.6	16	18	9.1	11	13	12.1	13	13
602	4-trimethylaminobutyraldehyde dehydrogenase OS=Homo sapiens GN=ALDH9A1 PE=1 SV=3	P49189	31.58	16	65	494	5.87158	54 kDa	0.0039	1	1	1	1.2737	1.2033	1.1415	27.94	14	24	23.68	12	23	19.43	10	18
603	Growth arrest-specific protein 1 OS=Homo sapiens GN=GAS1 PE=1 SV=2	P54826	34.49	16	52	345	5.5542	36 kDa	0.0046	1.0171	1.0171	1.0171	1.604	1.4085	1.463	24.93	12	19	26.38	9	15	21.74	10	18
604	Agrin OS=Homo sapiens GN=AGRN PE=1 SV=5	O00468	19.01	44	128	2067	6.39209	217 kDa	0.41	1	1	1	0.8831	1.1206	1.1528	11.61	31	50	11.51	29	42	13.4	31	36
605	Lysosomal alpha-mannosidase OS=Homo sapiens GN=MAN2B1 PE=1 SV=3	O00754	19.98	20	53	1011	7.28369	114 kDa	0.05	1	1	1	0.8989	0.9377	0.9511	11.08	12	18	13.65	14	19	9.2	12	16
606	Xylosyltransferase 1 OS=Homo sapiens GN=XYLT1 PE=1 SV=1	Q86Y38	25.44	31	88	959	9.21729	108 kDa	0.12	1		1	1.9633		1.4092	18.04	20	31	17.83	22	33	15.12	16	24
607	Regulator of G-protein signaling 12 OS=Homo sapiens GN=RGS12 PE=1 SV=1	O14924	13.27	26	89	1447	7.44482	156 kDa	0.51	1	1	1	0.8905	0.835	1.1631	7.39	15	29	10.16	16	29	7.74	15	31
608	TRIO and F-actin-binding protein OS=Homo sapiens GN=TRIOBP PE=1 SV=3	Q9H2D6	27.4	61	146	2365	8.48486	261 kDa	0.32	1			0.6842			13.95	34	48	18.82	33	46	15.81	38	52
609	V-type proton ATPase catalytic subunit A OS=Homo sapiens GN=ATP6V1A PE=1 SV=2	P38606	30.79	18	61	617	5.51611	68 kDa	0.12	1	1		0.7802	0.8245		21.56	10	15	22.2	12	17	21.72	13	29
610	Ankyrin-3 OS=Homo sapiens GN=ANK3 PE=1 SV=3	Q12955	19.85	89	252	4377	6.49365	480 kDa	0.32		1			0.7571		9.71	48	75	10.3	54	88	13.14	55	89
611	Serine/threonine-protein kinase MARK1 OS=Homo sapiens GN=MARK1 PE=1 SV=2	Q9P0L2	30.06	21	87	795	9.36377	89 kDa	0.32			1			1.1421	14.47	12	27	15.22	12	26	17.36	12	34
612	10 kDa heat shock protein, mitochondrial OS=Homo sapiens GN=HSPE1 PE=1 SV=2	P61604	61.76	9	44	102	8.92432	11 kDa	0.00035	0.993	0.993	0.993	1.0885	1.0879	1.0776	54.9	8	15	54.9	8	15	60.78	8	14
613	Putative phospholipase B-like 2 OS=Homo sapiens GN=PLBD2 PE=1 SV=2	Q8NHP8	28.69	18	37	589	6.80029	65 kDa	0.00049	1	1	1	1.2777	1.2828	1.5492	23.43	14	15	18	12	12	16.98	10	10
614	Sialate O-acetylesterase OS=Homo sapiens GN=SIAE PE=1 SV=1	Q9HAT2	27.53	15	40	523	7.32764	58 kDa	0.43	1	1	1	1.1024	1.0991	0.9585	19.12	11	15	17.78	10	13	18.36	11	12
615	Neurotrimin OS=Homo sapiens GN=NTM PE=1 SV=1	Q9P121	40.99	13	33	344	7.81104	38 kDa	< 0.0001	1.0077	1.0077	1.0077	1.8434	1.6539	1.4782	37.5	11	12	28.2	9	10	30.52	10	11
616	Mimecan OS=Homo sapiens GN=OGN PE=1 SV=1	P20774	26.17	13	57	298	5.63037	34 kDa	0.0017	1.0126	1.0126	1.0126	0.5754	0.6121	0.6342	18.79	9	18	26.17	13	23	21.14	10	16
617	Protein SEC13 homolog OS=Homo sapiens GN=SEC13 PE=1 SV=3	P55735	39.75	11	34	322	5.47803	36 kDa	0.064	1	1	1	0.9605	0.9863	0.9428	31.06	10	10	39.75	11	13	31.06	10	11
618	Protocadherin-16 OS=Homo sapiens GN=DCHS1 PE=2 SV=1	Q96JQ0	12.34	32	77	3298	4.94482	346 kDa	0.0017	0.9993	0.9993	0.9993	0.7868	0.8439	0.8371	5.88	18	28	6.43	17	23	7.55	21	26
619	Dermcidin OS=Homo sapiens GN=DCD PE=1 SV=2	P81605	50	7	41	110	6.53662	11 kDa	0.009	1.0924	1.0924	1.0924	0.1772	0.3534	0.3275	40	6	12	50	7	17	43.64	6	12
620	Apoptosis-inducing factor 1, mitochondrial OS=Homo sapiens GN=AIFM1 PE=1 SV=1	O95831	23.82	16	58	613	8.95361	67 kDa	0.87	1.0058	1.0058	1.0058	0.8153	1.0903	1.0377	17.62	13	20	15.82	11	21	15.17	11	17
621	Calpain small subunit 1 OS=Homo sapiens GN=CAPNS1 PE=1 SV=1	P04632	56.72	11	44	268	5.19873	28 kDa	0.4	0.9978	0.9978	0.9978	1.0474	1.046	1.0068	37.69	10	18	22.76	7	10	50.75	9	16
622	Cellular retinoic acid-binding protein 2 OS=Homo sapiens GN=CRABP2 PE=1 SV=2	P29373	53.62	8	37	138	5.40186	16 kDa	1	1.0046	1.0046	1.0046	0.9974	1.1047	0.8108	40.58	6	14	36.96	5	12	53.62	8	11
623	Major vault protein OS=Homo sapiens GN=MVP PE=1 SV=4	Q14764	22.06	23	53	893	5.47803	99 kDa	0.05	1	1	1	0.7314	0.6878	0.7913	14.33	14	16	15.9	15	19	11.87	14	18
624	Receptor-type tyrosine-protein phosphatase S OS=Homo sapiens GN=PTPRS PE=1 SV=3	Q13332	20.17	36	80	1948	6.45557	217 kDa	0.42	1	1	1	0.9923	1.1012	1.1455	12.11	23	33	9.91	19	22	12.32	22	25
625	Proteasome subunit beta type-5 OS=Homo sapiens GN=PSMB5 PE=1 SV=3	P28074	61.6	17	49	263	6.91748	28 kDa	0.0019	1	1	1	0.8169	0.8288	0.9129	36.12	12	19	42.59	10	13	44.11	11	17
626	Myotrophin OS=Homo sapiens GN=MTPN PE=1 SV=2	P58546	44.07	6	35	118	5.51611	13 kDa	0.048	0.9878	0.9878	0.9878	1.0522	1.0667	1.0439	38.98	5	12	44.07	6	14	26.27	3	9
627	Angiopoietin-related protein 2 OS=Homo sapiens GN=ANGPTL2 PE=2 SV=1	Q9UKU9	24.54	16	47	493	7.53271	57 kDa	0.34	0.998	0.998	0.998	1.0895	1.1512	0.8691	19.68	11	19	14.6	8	14	23.12	12	14
628	Carboxypeptidase E OS=Homo sapiens GN=CPE PE=1 SV=1	P16870	23.53	16	50	476	5.13525	53 kDa	0.021	1.0061	1.0061	1.0061	1.2917	1.3664	1.3328	19.75	13	20	17.02	11	13	22.27	14	17
629	T-complex protein 1 subunit epsilon OS=Homo sapiens GN=CCT5 PE=1 SV=1	P48643	30.31	21	74	541	5.65576	60 kDa	0.00078	1	1	1	0.8293	0.8089	0.817	22.55	16	26	21.81	14	25	22.74	15	23
630	Lipoma-preferred partner OS=Homo sapiens GN=LPP PE=1 SV=1	Q93052	33.5	19	47	612	7.37158	66 kDa	0.15	1	1	1	0.8411	0.2297	1.2325	17.97	13	17	23.37	13	17	19.77	11	13
631	Isoleucine--tRNA ligase, mitochondrial OS=Homo sapiens GN=IARS2 PE=1 SV=2	Q9NSE4	22.43	27	72	1012	7.1958	114 kDa	0.57	1	1	1	1.1227	0.9406	1.0094	19.27	21	27	10.47	13	16	17	21	29
632	Echinoderm microtubule-associated protein-like 4 OS=Homo sapiens GN=EML4 PE=1 SV=3	Q9HC35	19.06	18	102	981	6.40479	109 kDa	0.15	1	1	1	0.6949	1.0075	0.5291	11.21	11	29	16.41	14	38	14.07	14	35
633	Transforming acidic coiled-coil-containing protein 2 OS=Homo sapiens GN=TACC2 PE=1 SV=3	O95359	17.13	51	163	2948	4.79248	309 kDa	0.12		1	1		0.9804	0.9764	8.68	31	52	11.02	34	61	9.77	32	50
634	Catenin alpha-1 OS=Homo sapiens GN=CTNNA1 PE=1 SV=1	P35221	29.8	36	103	906	6.29053	100 kDa	0.009	1	1		0.7502	0.7928		17.77	26	32	22.19	23	46	18.87	21	25
635	WASH complex subunit FAM21B OS=Homo sapiens GN=FAM21B PE=2 SV=2	Q5SNT6	23.3	29	101	1253	4.81787	137 kDa	0.32	1			0.9745			16.04	20	37	10.85	13	27	14.6	19	37
636	Unconventional myosin-XV OS=Homo sapiens GN=MYO15A PE=1 SV=2	Q9UKN7	17.08	65	138	3530	9.17334	395 kDa	0.32			1			0.4805	10.11	34	51	9.09	35	43	8.58	33	44
637	AMP deaminase 2 OS=Homo sapiens GN=AMPD2 PE=1 SV=2	Q01433	27.42	28	76	879	6.93213	101 kDa	0.25	1.0002	1.0002		0.9204	0.9008		20.36	21	27	14.33	15	25	14.33	16	24
638	Pericentrin OS=Homo sapiens GN=PCNT PE=1 SV=4	O95613	24.22	109	352	3336	5.5542	378 kDa	0.32	1			0.9583			16.67	75	123	15.68	69	120	14.87	65	109
639	PERQ amino acid-rich with GYF domain-containing protein 2 OS=Homo sapiens GN=GIGYF2 PE=1 SV=1	Q6Y7W6	30.48	53	158	1299	5.5415	150 kDa	0.32	1			0.6444			17.24	34	57	19.86	31	53	17.86	29	48
640	Proprotein convertase subtilisin/kexin type 9 OS=Homo sapiens GN=PCSK9 PE=1 SV=3	Q8NBP7	13.01	14	76	692	6.60986	74 kDa	0.12	1	1		1.3271	3.4456		10.12	11	25	10.84	12	24	11.71	10	27
641	Nuclear protein localization protein 4 homolog OS=Homo sapiens GN=NPLOC4 PE=1 SV=3	Q8TAT6	17.43	9	51	608	6.37939	68 kDa	0.32	1			1.1229			10.2	6	16	5.59	5	16	9.87	6	19
642	Protein CYR61 OS=Homo sapiens GN=CYR61 PE=1 SV=1	O00622	31.23	13	41	381	8.20654	42 kDa	0.045	0.9664	0.9664	0.9664	1.3321	1.3016	1.3569	17.85	7	11	27.3	10	16	20.21	8	14
643	Complement factor D OS=Homo sapiens GN=CFD PE=1 SV=5	P00746	43.48	14	39	253	7.7085	27 kDa	0.82	0.9895	0.9895	0.9895	1.0237	0.9808	1.0715	36.76	10	14	30.43	7	11	35.18	10	14
644	Protein S100-A11 OS=Homo sapiens GN=S100A11 PE=1 SV=2	P31949	50.48	7	31	105	7.12256	12 kDa	0.038	1.0176	1.0176	1.0176	1.1054	1.0714	1.193	47.62	6	10	44.76	5	11	50.48	6	10
645	Myosin light polypeptide 6 OS=Homo sapiens GN=MYL6 PE=1 SV=2	P60660	62.91	12	38	151	4.65283	17 kDa	0.82	1.0071	1.0071	1.0071	0.8988	0.9989	1.0875	53.64	9	14	45.7	8	12	50.99	9	12
646	Proteasome subunit alpha type-6 OS=Homo sapiens GN=PSMA6 PE=1 SV=1	P60900	38.21	10	32	246	6.75635	27 kDa	< 0.0001	1.0048	1.0048	1.0048	0.8605	0.9012	0.8746	30.89	8	10	38.21	10	13	28.05	7	9
647	Eukaryotic translation initiation factor 5A-1 OS=Homo sapiens GN=EIF5A PE=1 SV=2	P63241	39.61	7	32	154	5.23682	17 kDa	0.43	1.0154	1.0154	1.0154	1.0219	1.0135	1.05	39.61	7	13	39.61	7	11	36.36	5	8
648	SH3 domain-binding glutamic acid-rich-like protein 3 OS=Homo sapiens GN=SH3BGRL3 PE=1 SV=1	Q9H299	52.69	7	37	93	4.93213	10 kDa	0.02	0.9753	0.9753	0.9753	1.1573	1.1447	1.2454	45.16	5	13	52.69	7	12	44.09	5	12
649	Vacuolar protein sorting-associated protein 29 OS=Homo sapiens GN=VPS29 PE=1 SV=1	Q9UBQ0	24.73	5	25	182	6.78564	21 kDa	0.17	1.0103	1.0103	1.0103	0.9428	1.0834	1.1137	24.73	5	8	24.73	5	11	24.73	5	6
650	Cellular nucleic acid-binding protein OS=Homo sapiens GN=CNBP PE=1 SV=1	P62633	45.2	9	31	177	7.7085	19 kDa	0.17	1.0181	1.0181	1.0181	1.0835	1.0705	0.9991	31.64	6	10	31.64	6	10	41.24	7	11
651	Xaa-Pro aminopeptidase 1 OS=Homo sapiens GN=XPNPEP1 PE=1 SV=3	Q9NQW7	30.82	21	48	623	5.66846	70 kDa	0.17	1.0039	1.0039	1.0039	1.0127	1.0901	1.0794	21.35	15	20	18.62	13	15	13.32	11	13
652	Apolipoprotein E OS=Homo sapiens GN=APOE PE=1 SV=1	P02649	39.43	19	63	317	5.73193	36 kDa	0.57	1.0006	1.0006	1.0006	0.9201	1.0005	1.0701	33.75	14	21	32.18	14	23	33.44	13	19
653	Serine/threonine-protein phosphatase 5 OS=Homo sapiens GN=PPP5C PE=1 SV=1	P53041	30.06	18	59	499	6.27783	57 kDa	0.6	1.0033	1.0033	1.0033	1.0707	1.001	0.9821	18.84	11	21	24.45	14	24	20.24	12	14
654	Soluble calcium-activated nucleotidase 1 OS=Homo sapiens GN=CANT1 PE=1 SV=1	Q8WVQ1	41.9	18	45	401	6.0874	45 kDa	0.00035	1	1	1	1.4926	1.5216	1.4921	23.94	10	15	36.16	14	16	30.67	12	14
655	Rho GTPase-activating protein 1 OS=Homo sapiens GN=ARHGAP1 PE=1 SV=1	Q07960	23.46	13	51	439	6.29053	50 kDa	0.082	0.9927	0.9927	0.9927	0.989	0.9192	1.0165	15.03	9	16	16.63	9	16	21.41	11	19
656	Semenogelin-2 OS=Homo sapiens GN=SEMG2 PE=1 SV=1	Q02383	33.16	18	83	582	9.0708	65 kDa	0.0039	1	1	1	1.367	1.3937	1.1982	16.32	9	20	27.66	14	32	15.46	10	31
657	Angiopoietin-1 OS=Homo sapiens GN=ANGPT1 PE=1 SV=2	Q15389	31.73	18	47	498	6.75635	58 kDa	0.00078	1	1	1	0.6332	0.7235	0.5308	17.47	9	13	24.9	14	18	19.68	11	16
658	Cystathionine beta-synthase OS=Homo sapiens GN=CBS PE=1 SV=2	P35520	28.49	18	71	551	6.65381	61 kDa	0.021	1	1	1	1.9828	2.2451	1.771	13.25	8	19	17.79	13	26	13.79	10	26
659	Angiotensin-converting enzyme OS=Homo sapiens GN=ACE PE=1 SV=1	P12821	16.62	21	56	1306	6.39209	150 kDa	0.05	1	1		1.7213	1.6034		11.72	16	22	10.18	15	19	9.11	11	15
660	Intersectin-1 OS=Homo sapiens GN=ITSN1 PE=1 SV=3	Q15811	19.87	46	99	1721	7.76709	195 kDa	0.32	1			1.0102			11.62	29	35	14	29	35	11.56	27	29
661	Transforming growth factor beta-1-induced transcript 1 protein OS=Homo sapiens GN=TGFB1I1 PE=1 SV=2	O43294	19.31	12	115	461	7.03467	50 kDa	0.32		1			1.2598		12.8	8	30	12.58	7	47	16.27	9	38
662	Platelet endothelial aggregation receptor 1 OS=Homo sapiens GN=PEAR1 PE=1 SV=1	Q5VY43	16.78	15	40	1037	6.81494	111 kDa	0.00093	1.0193	1.0193	1.0193	1.4513	2.1341	2.5645	13.21	12	15	12.15	11	13	11.19	10	12
663	Heterogeneous nuclear ribonucleoprotein D-like OS=Homo sapiens GN=HNRNPDL PE=1 SV=3	O14979	37.38	22	60	420	9.56885	46 kDa	0.12		1	1		0.8387	0.758	28.81	17	24	22.38	13	15	31.19	17	21
664	Carbohydrate sulfotransferase 14 OS=Homo sapiens GN=CHST14 PE=1 SV=2	Q8NCH0	39.63	15	35	376	9.48096	43 kDa	0.028	1	1	1	1.047	1.0769	1.0486	28.72	11	15	20.74	8	12	21.81	8	8
665	Proteasome subunit alpha type-4 OS=Homo sapiens GN=PSMA4 PE=1 SV=1	P25789	30.65	11	48	261	7.72314	29 kDa	0.0087	1.0124	1.0124	1.0124	0.8816	0.8346	0.8791	30.65	11	16	28.74	10	17	22.61	9	15
666	Chromobox protein homolog 3 OS=Homo sapiens GN=CBX3 PE=1 SV=4	Q13185	56.28	15	43	183	5.32568	21 kDa	0.0033	1.0329	1.0329	1.0329	0.7864	0.8307	0.6513	42.08	8	14	50.82	11	18	46.99	8	11
667	Wolframin OS=Homo sapiens GN=WFS1 PE=1 SV=2	O76024	25.17	26	60	890	8.04541	100 kDa	0.018	0.9982	0.9982	0.9982	0.833	0.8895	0.6661	15.06	15	18	18.54	15	19	16.4	14	23
668	Vitrin OS=Homo sapiens GN=VIT PE=2 SV=1	Q6UXI7	30.53	22	59	678	9.20264	74 kDa	0.016	1	1	1	1.2629	0.9901	1.3558	16.67	14	18	23.6	14	20	21.09	16	21
669	Vitronectin OS=Homo sapiens GN=VTN PE=1 SV=1	P04004	33.68	17	40	478	5.79541	54 kDa	0.05	1	1	1	1.472	1.4986	1.2655	14.64	8	11	18.2	9	11	20.29	12	18
670	Spartin OS=Homo sapiens GN=SPG20 PE=1 SV=1	Q8N0X7	19.82	16	62	666	5.90967	73 kDa	0.05	1	1	1	1.4468	1.1759	1.065	7.81	4	14	9.91	7	17	18.62	15	31
671	PITH domain-containing protein 1 OS=Homo sapiens GN=PITHD1 PE=1 SV=1	Q9GZP4	33.65	9	100	211	5.74463	24 kDa	0.021	1	1	1	1.0897	1.0657	1.1087	14.69	6	37	25.59	6	34	23.22	6	29
672	Thioredoxin-like protein 1 OS=Homo sapiens GN=TXNL1 PE=1 SV=3	O43396	47.75	11	37	289	4.95752	32 kDa	0.083	1.0037	1.0037	1.0037	0.8641	0.9684	0.9644	31.49	8	13	41.18	10	14	34.26	7	10
673	Cathepsin F OS=Homo sapiens GN=CTSF PE=1 SV=1	Q9UBX1	30.99	16	53	484	8.22119	53 kDa	0.009	1	1	1	0.6872	0.8685	0.6938	23.97	13	14	28.93	15	25	23.35	12	14
674	N(4)-(beta-N-acetylglucosaminyl)-L-asparaginase OS=Homo sapiens GN=AGA PE=1 SV=2	P20933	27.46	10	29	346	6.27783	37 kDa	0.46	1.009	1.009		1.0653	0.8924		19.36	8	10	19.94	7	10	21.1	7	9
675	Four and a half LIM domains protein 3 OS=Homo sapiens GN=FHL3 PE=1 SV=4	Q13643	24.64	9	33	280	6.20166	31 kDa	0.021	1	1		1.1653	1.2919		22.5	7	12	15.71	6	11	15.71	6	10
676	Probable ATP-dependent RNA helicase DDX6 OS=Homo sapiens GN=DDX6 PE=1 SV=2	P26196	30.43	18	80	483	8.66064	54 kDa	0.05	1	1	1	0.827	0.8772	0.7511	20.08	12	26	22.15	11	29	19.88	12	25
677	CAP-Gly domain-containing linker protein 1 OS=Homo sapiens GN=CLIP1 PE=1 SV=2	P30622	31.43	63	204	1438	5.36377	162 kDa	0.28	1	1		1.035	1.0584		21.56	42	68	20.65	41	72	19.82	37	64
678	Heterogeneous nuclear ribonucleoprotein U OS=Homo sapiens GN=HNRNPU PE=1 SV=6	Q00839	34.06	38	86	825	5.99854	91 kDa	0.021	1	1		0.8321	0.8615		19.64	21	30	17.45	18	24	26.67	24	32
679	NEDD8 OS=Homo sapiens GN=NEDD8 PE=1 SV=1	Q15843	72.84	9	42	81	8.42627	9 kDa	0.32	1			0.7586			50.62	6	14	72.84	9	15	65.43	8	13
680	Golgi apparatus protein 1 OS=Homo sapiens GN=GLG1 PE=1 SV=2	Q92896	23.75	34	72	1179	6.90283	135 kDa	0.12	1	1		1.1562	1.1961		15.78	25	29	16.03	20	23	10.43	15	20
681	Follistatin-related protein 3 OS=Homo sapiens GN=FSTL3 PE=1 SV=1	O95633	30.04	9	30	263	6.771	28 kDa	0.00022	1.0005	1.0005	1.0005	2.5633	2.8029	2.0306	25.1	7	11	22.05	6	8	24.71	7	11
682	cAMP-dependent protein kinase type I-alpha regulatory subunit OS=Homo sapiens GN=PRKAR1A PE=1 SV=1	P10644	24.15	11	33	381	5.35107	43 kDa	0.2	1.0021	1.0021	1.0021	1.06	1.0535	0.9814	19.69	8	11	18.9	8	11	21.26	9	11
683	Cysteine and glycine-rich protein 1 OS=Homo sapiens GN=CSRP1 PE=1 SV=3	P21291	59.59	15	48	193	8.57275	21 kDa	0.38	1	1	1	1.0026	1.1419	0.9862	52.33	11	13	51.3	11	15	59.59	13	20
684	Peroxiredoxin-5, mitochondrial OS=Homo sapiens GN=PRDX5 PE=1 SV=4	P30044	76.64	12	41	214	8.70459	22 kDa	0.11	0.9897	0.9897	0.9897	1.049	1.0884	1.1207	36.92	6	10	59.35	10	15	61.21	9	16
685	Beta-1,3-galactosyl-O-glycosyl-glycoprotein beta-1,6-N-acetylglucosaminyltransferase OS=Homo sapiens GN=GCNT1 PE=1 SV=2	Q02742	34.81	14	35	428	8.41162	50 kDa	0.0016	1	1	1	2.9181	1.8437	2.16	22.9	9	12	22.66	9	12	19.16	9	11
686	Plexin domain-containing protein 2 OS=Homo sapiens GN=PLXDC2 PE=1 SV=1	Q6UX71	19.85	12	27	529	6.45557	60 kDa	0.00035	0.9831	0.9831	0.9831	1.663	1.9479	2.1686	14.56	8	9	14.74	8	9	11.34	7	9
687	BAG family molecular chaperone regulator 2 OS=Homo sapiens GN=BAG2 PE=1 SV=1	O95816	52.13	14	39	211	6.69775	24 kDa	0.63	1.0059	1.0059	1.0059	0.9828	1.0274	0.9414	32.23	9	11	44.55	12	15	39.81	10	13
688	UMP-CMP kinase OS=Homo sapiens GN=CMPK1 PE=1 SV=3	P30085	36.73	9	39	196	5.56689	22 kDa	0.0014	0.9904	0.9904	0.9904	1.3206	1.2347	1.3664	32.14	8	14	32.14	8	13	34.18	8	12
689	Asparagine--tRNA ligase, cytoplasmic OS=Homo sapiens GN=NARS PE=1 SV=1	O43776	37.23	22	79	548	6.25244	63 kDa	0.0017	1	1	1	1.2403	1.1623	1.1848	26.82	13	28	18.43	12	23	32.12	17	28
690	Alcohol dehydrogenase 1B OS=Homo sapiens GN=ADH1B PE=1 SV=2	P00325	19.73	10	37	375	8.29443	40 kDa	0.00016	1.0027	1.0027	1.0027	1.9663	2.3068	2.15	13.6	7	10	17.33	8	11	19.73	10	16
691	EF-hand domain-containing protein D2 OS=Homo sapiens GN=EFHD2 PE=1 SV=1	Q96C19	45.42	15	34	240	5.19873	27 kDa	0.11	1.0009	1.0009	1.0009	0.9682	0.9929	0.8228	34.17	10	12	29.17	9	10	34.17	9	12
692	Activator of 90 kDa heat shock protein ATPase homolog 1 OS=Homo sapiens GN=AHSA1 PE=1 SV=1	O95433	35.21	10	33	338	5.52881	38 kDa	0.028	1.0173	1.0173	1.0173	1.1373	1.1725	1.1515	31.95	9	12	32.54	9	12	25.74	8	9
693	UPF0587 protein C1orf123 OS=Homo sapiens GN=C1orf123 PE=1 SV=1	Q9NWV4	32.5	9	35	160	5.0083	18 kDa	0.13	1.0109	1.0109	1.0109	1.0233	1.0106	1.0342	29.38	6	13	21.25	7	11	23.13	6	11
694	Peroxiredoxin-2 OS=Homo sapiens GN=PRDX2 PE=1 SV=5	P32119	44.44	12	41	198	5.97314	22 kDa	0.019	1	1	1	0.8742	0.9328	0.9142	25.76	8	12	41.92	10	14	33.33	9	15
695	Collagen alpha-1(XVIII) chain OS=Homo sapiens GN=COL18A1 PE=1 SV=5	P39060	19.67	35	121	1754	6.01123	178 kDa	0.0039	1	1	1	1.1325	1.2332	1.1769	9.24	20	38	11.46	21	43	13.11	23	40
696	Calcineurin-like phosphoesterase domain-containing protein 1 OS=Homo sapiens GN=CPPED1 PE=1 SV=3	Q9BRF8	33.44	14	43	314	6.20166	36 kDa	0.0017	1	1	1	1.5946	1.7334	1.5827	31.85	12	16	28.03	11	14	21.34	9	13
697	F-box-like/WD repeat-containing protein TBL1XR1 OS=Homo sapiens GN=TBL1XR1 PE=1 SV=1	Q9BZK7	17.7	10	35	514	5.5542	56 kDa	0.016	1.0132	1.0132	1.0132	0.7729	0.9046	0.723	17.7	10	16	13.04	7	11	9.53	5	8
698	Inter-alpha-trypsin inhibitor heavy chain H2 OS=Homo sapiens GN=ITIH2 PE=1 SV=2	P19823	23.26	21	68	946	6.85889	106 kDa	0.021	1.0125	1.0125	1.0125	1.2747	1.5641	1.6772	12.9	13	19	14.38	13	23	13.42	13	26
699	Gamma-glutamylcyclotransferase OS=Homo sapiens GN=GGCT PE=1 SV=1	O75223	40.96	9	40	188	5.13525	21 kDa	0.00078	0.9856	0.9856	0.9856	1.3986	1.3279	1.3511	38.3	8	12	35.11	8	15	31.38	7	13
700	Acylamino-acid-releasing enzyme OS=Homo sapiens GN=APEH PE=1 SV=4	P13798	31.01	24	75	732	5.47803	81 kDa	0.073	0.994	0.994	0.994	0.947	0.933	1.0028	18.72	14	26	30.74	21	33	9.84	10	16
701	Eukaryotic translation initiation factor 3 subunit J OS=Homo sapiens GN=EIF3J PE=1 SV=2	O75822	27.52	10	40	258	4.83057	29 kDa	0.00035	1.0008	1.0008	1.0008	0.649	0.7908	0.6845	17.05	6	14	17.83	7	13	22.48	8	13
702	Endothelial cell-specific molecule 1 OS=Homo sapiens GN=ESM1 PE=1 SV=2	Q9NQ30	52.72	11	33	184	7.34229	20 kDa	0.26	1.0025	1.0025	1.0025	0.7742	1.0665	0.9382	36.41	8	11	38.04	9	13	20.11	4	9
703	DnaJ homolog subfamily C member 3 OS=Homo sapiens GN=DNAJC3 PE=1 SV=1	Q13217	30.75	21	51	504	6.15088	58 kDa	0.009	0.9911	0.9911	0.9911	1.54	1.5163	1.4003	23.81	18	23	20.44	12	15	15.08	11	13
704	Alpha-2-HS-glycoprotein OS=Homo sapiens GN=AHSG PE=1 SV=1	P02765	28.88	10	44	367	5.71924	39 kDa	0.009	0.9999	0.9999	0.9999	1.366	1.6873	1.8405	10.63	5	12	21.25	8	15	18.26	8	17
705	BAG family molecular chaperone regulator 3 OS=Homo sapiens GN=BAG3 PE=1 SV=3	O95817	26.78	16	40	575	6.94678	62 kDa	0.076	1.0143	1.0143	1.0143	0.6171	0.7911	0.966	12	8	11	21.04	10	15	20	11	14
706	Dickkopf-related protein 1 OS=Homo sapiens GN=DKK1 PE=1 SV=1	O94907	31.95	10	36	266	8.39697	29 kDa	0.05	1	1	1	0.8825	0.8494	0.9451	24.06	7	12	27.44	8	14	21.43	6	10
707	Partner of Y14 and mago OS=Homo sapiens GN=WIBG PE=1 SV=1	Q9BRP8	26.96	7	72	204	9.45166	23 kDa	0.77	1	1	1	1.0483	1.13	0.9816	20.1	6	21	17.65	5	28	24.51	6	23
708	Proliferating cell nuclear antigen OS=Homo sapiens GN=PCNA PE=1 SV=1	P12004	41.38	10	35	261	4.69092	29 kDa	0.17	0.9935	0.9935	0.9935	0.881	0.9408	0.9929	35.25	9	14	31.03	8	12	22.61	7	9
709	X-ray repair cross-complementing protein 6 OS=Homo sapiens GN=XRCC6 PE=1 SV=2	P12956	35.47	27	56	609	6.63916	70 kDa	0.009	1	1	1	0.6406	0.6424	0.7156	27.91	19	24	21.02	14	16	19.21	14	16
710	Bifunctional purine biosynthesis protein PURH OS=Homo sapiens GN=ATIC PE=1 SV=3	P31939	30.74	18	53	592	6.7124	65 kDa	0.32	1			1.3578			25	15	22	10.81	10	19	13.68	9	12
711	Leucine-rich repeat flightless-interacting protein 2 OS=Homo sapiens GN=LRRFIP2 PE=1 SV=1	Q9Y608	46.05	42	81	721	6.94678	82 kDa	0.028	0.9874	0.9874	0.9874	1.0933	1.1415	1.0904	22.88	20	27	32.59	26	32	19.83	20	22
712	ATP-dependent RNA helicase DDX1 OS=Homo sapiens GN=DDX1 PE=1 SV=2	Q92499	24.05	19	44	740	7.2251	82 kDa	0.12	1		1	1.2205		1.3003	9.05	8	12	11.49	10	15	16.62	13	17
713	Microfibrillar-associated protein 5 OS=Homo sapiens GN=MFAP5 PE=1 SV=1	Q13361	24.28	9	36	173	5.93506	20 kDa	0.05	1	1	1	1.5074	1.1934	1.2159	17.34	7	14	17.92	7	12	20.23	6	10
714	Ubiquitin carboxyl-terminal hydrolase 14 OS=Homo sapiens GN=USP14 PE=1 SV=3	P54578	35.83	21	57	494	5.30029	56 kDa	0.035	1	1	1	0.88	0.9613	0.8868	31.17	18	24	32.39	17	18	21.66	12	15
715	Flotillin-1 OS=Homo sapiens GN=FLOT1 PE=1 SV=3	O75955	24.36	19	127	427	7.48877	47 kDa	0.44	1			1.1012			14.75	14	43	14.75	13	42	19.44	12	42
716	G-protein coupled receptor 124 OS=Homo sapiens GN=GPR124 PE=1 SV=2	Q96PE1	13.98	21	112	1338	8.44092	143 kDa	0.32		1			1.221		7.55	12	32	6.43	9	36	8.3	14	44
717	Rho GTPase-activating protein 23 OS=Homo sapiens GN=ARHGAP23 PE=1 SV=2	Q9P227	25.75	43	115	1491	9.18799	162 kDa	0.32			1			1.8591	13.15	22	39	14.15	21	34	10.4	22	42
718	Transcription factor MafF OS=Homo sapiens GN=MAFF PE=1 SV=2	Q9ULX9	26.22	8	48	164	9.80322	18 kDa	0.12	1	1		0.8363	0.8405		14.02	4	16	26.22	7	18	21.34	6	14
719	Protein Hook homolog 3 OS=Homo sapiens GN=HOOK3 PE=1 SV=2	Q86VS8	29.25	30	85	718	5.17334	83 kDa	0.32	1			0.7999			25.07	24	37	19.36	18	26	15.74	16	22
720	Proteasome subunit beta type-4 OS=Homo sapiens GN=PSMB4 PE=1 SV=4	P28070	20.08	8	109	264	5.97314	29 kDa	0.12		1	1		0.8363	0.9741	14.39	6	34	20.08	8	39	17.42	7	36
721	Nucleophosmin OS=Homo sapiens GN=NPM1 PE=1 SV=2	P06748	31.97	11	50	294	4.77979	33 kDa	1	1.0181	1.0181	1.0181	0.9824	0.9796	0.972	27.55	10	16	27.55	10	14	26.53	8	20
722	Protein disulfide-isomerase A4 OS=Homo sapiens GN=PDIA4 PE=1 SV=2	P13667	30.23	24	63	645	5.07178	73 kDa	0.00078	1.0201	1.0201	1.0201	0.4886	0.3963	0.4283	21.24	16	20	25.89	17	21	26.36	19	22
723	T-complex protein 1 subunit alpha OS=Homo sapiens GN=TCP1 PE=1 SV=1	P17987	27.7	15	58	556	6.11279	60 kDa	0.00078	1.0079	1.0079	1.0079	0.7157	0.719	0.7365	21.58	13	23	12.05	8	18	22.12	12	17
724	Proteasome subunit beta type-1 OS=Homo sapiens GN=PSMB1 PE=1 SV=2	P20618	46.47	10	34	241	8.1333	26 kDa	0.049	1.0106	1.0106	1.0106	0.8472	0.9877	0.8341	31.95	7	13	30.71	7	13	28.22	6	8
725	Syndecan-4 OS=Homo sapiens GN=SDC4 PE=1 SV=2	P31431	37.37	8	27	198	4.50049	22 kDa	0.00016	1.0175	1.0175	1.0175	0.6584	0.6952	0.6301	31.82	5	9	28.79	5	7	32.83	7	11
726	COP9 signalosome complex subunit 1 OS=Homo sapiens GN=GPS1 PE=1 SV=4	Q13098	42.16	23	56	491	6.7417	56 kDa	0.45	1	1	1	0.7199	1.0048	0.8362	24.03	15	17	29.12	14	16	35.03	17	23
727	Splicing factor 3A subunit 1 OS=Homo sapiens GN=SF3A1 PE=1 SV=1	Q15459	16.9	18	53	793	5.22412	89 kDa	0.6	0.9983	0.9983	0.9983	1.0308	0.9529	0.9689	15.38	15	18	12.61	13	18	12.74	14	17
728	Glutathione reductase, mitochondrial OS=Homo sapiens GN=GSR PE=1 SV=2	P00390	19.92	13	41	522	8.49951	56 kDa	0.75	1	1	1	0.9682	1.0209	1.025	12.26	8	11	13.98	10	12	18.39	12	18
729	Protein Wnt-5b OS=Homo sapiens GN=WNT5B PE=2 SV=2	Q9H1J7	35.65	13	37	359	8.39697	40 kDa	0.34	1	1	1	1.258	0.8396	0.9425	29.81	9	13	30.92	11	12	28.69	11	12
730	Dihydrolipoyllysine-residue succinyltransferase component of 2-oxoglutarate dehydrogenase complex, mitochondrial OS=Homo sapiens GN=DLST PE=1 SV=4	P36957	21.41	14	38	453	8.95361	49 kDa	0.85	1.0131	1.0131	1.0131	0.9488	1.1204	0.9413	12.8	7	11	17	9	12	18.54	11	15
731	Calponin-3 OS=Homo sapiens GN=CNN3 PE=1 SV=1	Q15417	35.26	15	64	329	6.04932	36 kDa	0.0027	1.009	1.009	1.009	1.0979	1.0368	1.0829	32.83	14	25	25.84	11	20	28.27	12	19
732	Disintegrin and metalloproteinase domain-containing protein 10 OS=Homo sapiens GN=ADAM10 PE=1 SV=1	O14672	21.26	19	45	748	7.76709	84 kDa	0.34	0.9939	0.9939	0.9939	0.9261	1.1179	1.1277	12.43	11	16	12.7	11	14	14.57	12	15
733	Serine/threonine-protein phosphatase 2A activator OS=Homo sapiens GN=PPP2R4 PE=1 SV=3	Q15257	25.7	13	42	358	5.93506	41 kDa	0.92	0.9869	0.9869	0.9869	0.9578	0.9917	0.9731	20.67	9	15	14.53	7	12	24.3	11	15
734	Septin-2 OS=Homo sapiens GN=SEPT2 PE=1 SV=1	Q15019	40.44	14	56	361	6.59521	41 kDa	0.11	1.0079	1.0079	1.0079	0.7635	0.9644	0.9014	27.15	10	18	38.78	13	22	24.1	9	16
735	Vesicular integral-membrane protein VIP36 OS=Homo sapiens GN=LMAN2 PE=1 SV=1	Q12907	23.6	9	38	356	6.94678	40 kDa	0.048	0.9945	0.9945	0.9945	1.549	1.3924	1.2231	11.8	5	12	21.91	8	14	19.38	7	12
736	Astrocytic phosphoprotein PEA-15 OS=Homo sapiens GN=PEA15 PE=1 SV=2	Q15121	68.46	9	33	130	5.021	15 kDa	0.0039	0.9802	0.9802	0.9802	1.5034	1.5131	1.4998	48.46	7	11	59.23	8	12	36.92	6	10
737	AP-2 complex subunit mu OS=Homo sapiens GN=AP2M1 PE=1 SV=2	Q96CW1	23.45	12	50	435	9.53955	50 kDa	0.0039	1	1	1	0.8568	0.889	0.8949	23.45	12	18	19.31	11	17	17.7	10	15
738	Phosphoribosylformylglycinamidine synthase OS=Homo sapiens GN=PFAS PE=1 SV=4	O15067	21.52	31	75	1338	5.75732	145 kDa	0.009	1	1	1	1.1487	1.3345	1.4299	14.65	20	29	10.46	18	22	12.78	20	24
739	Proteasome subunit alpha type-3 OS=Homo sapiens GN=PSMA3 PE=1 SV=2	P25788	51.37	16	50	255	5.32568	28 kDa	0.0023	1.0032	1.0032	1.0032	0.8008	0.8975	0.8365	47.84	15	20	31.37	10	15	44.71	13	15
740	Phosphatidylinositol-binding clathrin assembly protein OS=Homo sapiens GN=PICALM PE=1 SV=2	Q13492	17.02	11	36	652	7.89893	71 kDa	0.05	1	1	1	0.8577	0.8429	0.9291	13.34	9	15	8.9	7	10	12.27	8	11
741	Protocadherin Fat 4 OS=Homo sapiens GN=FAT4 PE=1 SV=2	Q6V0I7	12.83	62	166	4981	4.94482	543 kDa	0.51	1	1	1	1.2635	0.9521	1.5741	7.25	36	58	7.77	38	58	6.38	34	50
742	Thioredoxin domain-containing protein 17 OS=Homo sapiens GN=TXNDC17 PE=1 SV=1	Q9BRA2	49.59	8	32	123	5.51611	14 kDa	0.56	1		1	1.0315		1.7501	49.59	8	11	42.28	6	9	44.72	7	12
743	Exportin-2 OS=Homo sapiens GN=CSE1L PE=1 SV=3	P55060	20.19	25	55	971	5.77002	110 kDa	0.28	1	1		1.0109	1.1403		14.11	18	22	12.98	15	20	9.99	13	13
744	Fibulin-7 OS=Homo sapiens GN=FBLN7 PE=2 SV=1	Q53RD9	28.7	17	42	439	7.62061	47 kDa	0.13		1.0211	1.0211		1.4098	1.0486	23.69	12	15	20.73	13	17	16.17	9	10
745	A-kinase anchor protein 2 OS=Homo sapiens GN=AKAP2 PE=1 SV=3	Q9Y2D5	22.12	20	47	859	5.10986	95 kDa	0.009	1	1		1.294	1.3549		14.2	14	18	11.87	13	16	11.18	10	13
746	Protein S100-A10 OS=Homo sapiens GN=S100A10 PE=1 SV=2	P60903	60.82	7	32	97	7.37158	11 kDa	0.51	1	1		1.2377	0.8095		28.87	5	10	28.87	4	10	50.52	4	12
747	Keratin, type I cytoskeletal 17 OS=Homo sapiens GN=KRT17 PE=1 SV=2	Q04695	50.69	25	76	432	5.021	48 kDa	1	1	1		0.6908	1.5301		29.63	14	23	39.12	20	29	30.56	16	24
748	Chromodomain-helicase-DNA-binding protein 4 OS=Homo sapiens GN=CHD4 PE=1 SV=2	Q14839	20.14	45	98	1912	5.85889	218 kDa	0.32	1			0.6007			9	24	36	7.85	18	24	14.96	31	38
749	Ankyrin-2 OS=Homo sapiens GN=ANK2 PE=1 SV=4	Q01484	18.2	71	150	3957	5.13525	434 kDa	1							8.49	33	49	7.08	30	44	10.39	39	57
750	General vesicular transport factor p115 OS=Homo sapiens GN=USO1 PE=1 SV=2	O60763	22.77	23	73	962	4.90674	108 kDa	0.12	1	1		0.6604	0.7658		12.47	14	24	17.36	19	26	15.38	15	23
751	Maestro heat-like repeat-containing protein family member 1 OS=Homo sapiens GN=MROH1 PE=2 SV=3	Q8NDA8	16.76	32	101	1641	6.88818	181 kDa	0.32		1			1.3101		9.51	19	33	12.55	24	39	8.65	19	29
752	Probable ATP-dependent RNA helicase DDX17 OS=Homo sapiens GN=DDX17 PE=1 SV=2	Q92841	26.06	23	66	729	8.26514	80 kDa	0.32			1			0.6401	15.91	15	21	16.46	14	20	18.93	17	25
753	Laminin subunit alpha-1 OS=Homo sapiens GN=LAMA1 PE=1 SV=2	P25391	14.86	44	106	3075	6.354	337 kDa	< 0.0001	0.9895	0.9895	0.9895	1.381	1.4923	1.2526	10.18	31	37	8.81	28	36	8.59	24	33
754	Phosphoinositide-3-kinase-interacting protein 1 OS=Homo sapiens GN=PIK3IP1 PE=1 SV=2	Q96FE7	38.78	8	33	263	5.0083	28 kDa	0.00067	1.0427	1.0427	1.0427	1.4672	1.3357	1.8652	29.28	5	10	38.78	7	12	29.28	6	11
755	PDZ and LIM domain protein 1 OS=Homo sapiens GN=PDLIM1 PE=1 SV=4	O00151	32.22	12	36	329	7.02002	36 kDa	0.0023	1	1	1	1.2713	1.225	1.0815	25.23	10	13	22.19	9	12	20.06	8	11
756	Glycogen phosphorylase, liver form OS=Homo sapiens GN=PYGL PE=1 SV=4	P06737	24.2	23	68	847	7.1665	97 kDa	0.00035	0.9896	0.9896	0.9896	0.7895	0.6602	0.6796	17.59	18	24	16.41	16	21	21.37	20	23
757	Adapter molecule crk OS=Homo sapiens GN=CRK PE=1 SV=2	P46108	42.76	12	35	304	5.5542	34 kDa	0.82	0.9992	0.9992	0.9992	0.9525	1.1258	0.9714	35.53	9	13	21.05	7	11	25.66	8	11
758	Thymidine phosphorylase OS=Homo sapiens GN=TYMP PE=1 SV=2	P19971	35.27	13	39	482	5.52881	50 kDa	0.048	0.9871	0.9871	0.9871	1.1081	1.1259	1.12	16.8	8	12	28.22	9	15	22.82	8	12
759	Synaptic vesicle membrane protein VAT-1 homolog OS=Homo sapiens GN=VAT1 PE=1 SV=2	Q99536	26.72	12	42	393	6.29053	42 kDa	0.1	1.0045	1.0045	1.0045	0.9048	0.8047	1.0427	22.9	10	12	21.63	9	17	25.45	10	13
760	Protein transport protein Sec23A OS=Homo sapiens GN=SEC23A PE=1 SV=2	Q15436	22.75	17	48	765	7.07861	86 kDa	0.0017	0.9922	0.9922	0.9922	0.4866	0.5359	0.3477	15.42	12	17	13.86	11	14	16.86	13	17
761	Pyridoxal kinase OS=Homo sapiens GN=PDXK PE=1 SV=1	O00764	22.12	10	28	312	6.12549	35 kDa	0.0065	1.0062	1.0062	1.0062	1.5153	1.277	1.3994	16.35	6	8	21.79	8	11	18.27	8	9
762	60S acidic ribosomal protein P0 OS=Homo sapiens GN=RPLP0 PE=1 SV=1	P05388	32.81	11	37	317	5.97314	34 kDa	0.12	1	1	1	0.8921	0.9055	0.7866	21.45	8	13	25.55	9	13	20.5	8	11
763	Elongation factor 1-beta OS=Homo sapiens GN=EEF1B2 PE=1 SV=3	P24534	58.67	15	48	225	4.66553	25 kDa	1	1	1	1	0.8794	1.2798	0.9884	41.33	13	17	52.89	14	17	40	12	14
764	Proenkephalin-A OS=Homo sapiens GN=PENK PE=1 SV=1	P01210	40.45	11	33	267	5.52881	31 kDa	0.34	1	1	1	0.8761	0.9796	0.9157	32.21	9	10	32.96	9	13	32.58	8	10
765	Ribosome maturation protein SBDS OS=Homo sapiens GN=SBDS PE=1 SV=4	Q9Y3A5	34.8	13	36	250	8.74854	29 kDa	0.078	1	1	1	1.2083	1.5035	1.0954	25.6	8	12	32	11	13	18	7	11
766	Carboxymethylenebutenolidase homolog OS=Homo sapiens GN=CMBL PE=1 SV=1	Q96DG6	40.82	12	43	245	7.18115	28 kDa	0.92	1.0042	1.0042	1.0042	0.9745	1.0722	0.9975	29.8	9	13	23.67	8	12	40.82	12	18
767	COP9 signalosome complex subunit 7a OS=Homo sapiens GN=COPS7A PE=1 SV=1	Q9UBW8	21.82	9	52	275	8.22119	30 kDa	0.2	1	1	1	0.8505	1.0459	0.8025	21.82	8	17	17.82	5	15	17.82	7	20
768	Heme-binding protein 1 OS=Homo sapiens GN=HEBP1 PE=1 SV=1	Q9NRV9	70.37	14	25	189	5.79541	21 kDa	0.0017	1	1	1	1.3105	1.4457	1.3198	53.97	10	12	37.57	5	6	40.74	7	7
769	ADAMTS-like protein 1 OS=Homo sapiens GN=ADAMTSL1 PE=1 SV=4	Q8N6G6	15.61	26	51	1762	7.79639	193 kDa	0.56	1	1	1	0.8295	0.9975	1.0615	7.15	14	18	7.95	10	14	9.65	15	19
770	Complement C1q tumor necrosis factor-related protein 5 OS=Homo sapiens GN=C1QTNF5 PE=1 SV=1	Q9BXJ0	43.62	10	32	243	6.53662	25 kDa	0.047	1.0196	1.0196	1.0196	1.4979	1.0912	1.2744	29.22	6	11	31.28	6	9	40.74	8	12
771	Tumor necrosis factor receptor superfamily member 6 OS=Homo sapiens GN=FAS PE=1 SV=1	P25445	28.06	15	58	335	7.94287	38 kDa	0.0017	1	1	1	2.1541	1.5785	2.1625	22.39	10	23	20.6	10	20	19.7	9	15
772	NSFL1 cofactor p47 OS=Homo sapiens GN=NSFL1C PE=1 SV=2	Q9UNZ2	39.46	18	39	370	5.09717	41 kDa	0.11	0.986	0.986	0.986	1.1053	1.1558	1.161	27.57	13	17	18.38	8	12	17.84	8	10
773	40S ribosomal protein SA OS=Homo sapiens GN=RPSA PE=1 SV=4	P08865	48.81	21	56	295	4.86865	33 kDa	0.0065	1	1	1	0.804	0.8136	0.6265	36.61	13	17	35.25	13	26	35.25	10	13
774	Interleukin-6 receptor subunit beta OS=Homo sapiens GN=IL6ST PE=1 SV=2	P40189	22.55	23	41	918	5.94775	104 kDa	0.35	1	1	1	1.1222	1.2837	0.4174	12.42	11	13	15.47	14	17	8.39	9	11
775	Enhancer of rudimentary homolog OS=Homo sapiens GN=ERH PE=1 SV=1	P84090	40.38	4	25	104	5.92236	12 kDa	0.51	1	1		1.1302	0.8986		40.38	4	9	40.38	4	9	40.38	4	7
776	MARCKS-related protein OS=Homo sapiens GN=MARCKSL1 PE=1 SV=2	P49006	20.51	4	28	195	4.66553	20 kDa	0.021	1	1	1	0.4646	0.4921	0.5512	12.82	3	10	20.51	4	10	17.44	3	8
777	X-ray repair cross-complementing protein 5 OS=Homo sapiens GN=XRCC5 PE=1 SV=3	P13010	20.77	17	73	732	5.80811	83 kDa	0.009	0.9934	0.9934	0.9934	0.8736	0.8418	0.9104	14.21	14	27	15.71	14	24	12.16	10	22
778	Dynamin-1 OS=Homo sapiens GN=DNM1 PE=1 SV=2	Q05193	20.6	25	94	864	7.1665	97 kDa	0.32		1			0.5426		15.86	18	36	10.3	13	28	11.57	14	30
779	Protein diaphanous homolog 1 OS=Homo sapiens GN=DIAPH1 PE=1 SV=2	O60610	19.42	33	94	1272	5.41455	141 kDa	0.32	1			1.131			14.15	20	31	10.53	20	32	12.03	21	31
780	Ras GTPase-activating protein-binding protein 2 OS=Homo sapiens GN=G3BP2 PE=1 SV=2	Q9UN86	25.93	22	87	482	5.5542	54 kDa	0.32	1			0.7988			24.9	18	33	14.52	9	25	19.5	16	29
781	FRAS1-related extracellular matrix protein 2 OS=Homo sapiens GN=FREM2 PE=1 SV=2	Q5SZK8	11.3	31	99	3169	5.03369	351 kDa	0.32	1			0.4428			4.7	12	26	4.89	15	31	6.78	20	42
782	Transmembrane protein 119 OS=Homo sapiens GN=TMEM119 PE=2 SV=1	Q4V9L6	18.37	9	49	283	4.57666	29 kDa	0.51	1	1		0.7415	1.0111		14.13	4	19	14.13	7	18	13.43	4	12
783	26S proteasome non-ATPase regulatory subunit 13 OS=Homo sapiens GN=PSMD13 PE=1 SV=2	Q9UNM6	27.39	12	69	376	5.80811	43 kDa	0.05	1		1	1.0566		1.2223	18.62	8	22	12.23	7	20	16.76	7	27
784	Heat shock protein HSP 90-alpha OS=Homo sapiens GN=HSP90AA1 PE=1 SV=5	P07900	32.1	27	91	732	5.021	85 kDa	0.00016	1	1	1	0.4535	0.5152	0.5061	25.14	22	32	27.05	22	32	22.13	18	27
785	Arylsulfatase A OS=Homo sapiens GN=ARSA PE=1 SV=3	P15289	24.46	11	36	507	6.07471	54 kDa	< 0.0001	0.9992	0.9992	0.9992	1.152	1.06	1.1319	14	7	12	17.36	8	11	20.51	10	13
786	Profilin-2 OS=Homo sapiens GN=PFN2 PE=1 SV=3	P35080	37.86	6	22	140	6.99072	15 kDa	0.015	1.0129	1.0129	1.0129	0.9594	0.9494	0.8762	30.71	4	7	32.86	5	7	37.86	6	8
787	Alpha-N-acetylglucosaminidase OS=Homo sapiens GN=NAGLU PE=1 SV=2	P54802	28.94	20	45	743	6.65381	82 kDa	0.15	1.0051	1.0051	1.0051	1.2805	1.0676	0.9956	17.23	14	15	16.55	13	14	18.44	15	16
788	Cadherin-13 OS=Homo sapiens GN=CDH13 PE=1 SV=1	P55290	25.25	21	48	713	4.98291	78 kDa	0.00078	1	1	1	1.7555	1.7075	1.7545	20.62	16	20	11.5	10	11	18.65	14	17
789	Sulfatase-modifying factor 2 OS=Homo sapiens GN=SUMF2 PE=1 SV=2	Q8NBJ7	52.16	14	37	301	8.00146	34 kDa	0.00021	1	1	1	1.5162	1.4947	1.3791	24.58	7	10	45.85	11	16	26.25	8	11
790	14 kDa phosphohistidine phosphatase OS=Homo sapiens GN=PHPT1 PE=1 SV=1	Q9NRX4	52	7	28	125	6.07471	14 kDa	0.00035	1.0047	1.0047	1.0047	1.2557	1.2777	1.1653	45.6	6	10	52	7	10	36.8	5	8
791	Heterogeneous nuclear ribonucleoprotein L OS=Homo sapiens GN=HNRNPL PE=1 SV=2	P14866	20.03	13	40	589	8.22119	64 kDa	0.57	0.9947	0.9947	0.9947	1.0136	0.8664	0.9868	11.21	9	12	16.64	9	13	12.22	10	15
792	Poly(U)-binding-splicing factor PUF60 OS=Homo sapiens GN=PUF60 PE=1 SV=1	Q9UHX1	21.47	14	43	559	5.2876	60 kDa	0.028	1	1	1	1.2887	1.0646	1.0273	13.95	9	14	19.68	13	18	13.42	9	11
793	Cytochrome c OS=Homo sapiens GN=CYCS PE=1 SV=2	P99999	65.71	9	32	105	9.56885	12 kDa	0.00035	0.9801	0.9801	0.9801	1.7215	1.9554	1.8667	58.1	7	9	64.76	7	11	49.52	8	12
794	Delta(3,5)-Delta(2,4)-dienoyl-CoA isomerase, mitochondrial OS=Homo sapiens GN=ECH1 PE=1 SV=2	Q13011	37.5	11	34	328	8.00146	36 kDa	0.6	0.9966	0.9966	0.9966	0.9846	1.0211	1.1033	34.15	9	13	13.41	5	10	14.63	5	11
795	Microtubule-associated protein RP/EB family member 1 OS=Homo sapiens GN=MAPRE1 PE=1 SV=3	Q15691	32.09	10	34	268	5.13525	30 kDa	0.00078	1	1	1	1.2327	1.5294	1.1522	32.09	10	11	29.1	9	11	32.09	10	12
796	Slit homolog 3 protein OS=Homo sapiens GN=SLIT3 PE=2 SV=3	O75094	15.43	29	81	1523	7.6499	168 kDa	0.0039	1	1	1	0.7918	0.7112	0.7707	9.39	19	30	10.7	19	28	10.37	20	23
797	Neuronal growth regulator 1 OS=Homo sapiens GN=NEGR1 PE=1 SV=3	Q7Z3B1	21.19	11	30	354	6.21436	39 kDa	0.00035	1	1	1	1.4685	1.208	1.3039	19.49	8	13	18.93	8	10	11.02	6	7
798	Non-histone chromosomal protein HMG-17 OS=Homo sapiens GN=HMGN2 PE=1 SV=3	P05204	60	11	48	90	9.99365	9 kDa	0.009	0.9959	0.9959	0.9959	0.6855	0.7712	0.6417	48.89	6	17	50	9	16	55.56	8	15
799	Lysine--tRNA ligase OS=Homo sapiens GN=KARS PE=1 SV=3	Q15046	22.28	17	53	597	6.354	68 kDa	0.076	1	1	1	1.0857	1.0327	1.1476	15.41	11	17	17.76	11	19	17.09	13	17
800	Metallothionein-2 OS=Homo sapiens GN=MT2A PE=1 SV=1	P02795	50.82	5	25	61	7.82568	6 kDa	0.05	1	1	1	4.5597	5.5916	5.2471	49.18	4	8	49.18	4	8	50.82	5	9
801	Ras-related C3 botulinum toxin substrate 1 OS=Homo sapiens GN=RAC1 PE=1 SV=1	P63000	32.81	9	29	192	8.49951	21 kDa	1	1	1		0.9809	1.1326		29.69	8	11	32.81	9	11	19.79	6	7
802	Alpha-parvin OS=Homo sapiens GN=PARVA PE=1 SV=1	Q9NVD7	38.17	14	44	372	5.94775	42 kDa	0.46	0.9952	0.9952	0.9952	1.1938	1.1365	0.8856	23.66	9	15	21.24	9	14	25.27	9	15
803	Echinoderm microtubule-associated protein-like 2 OS=Homo sapiens GN=EML2 PE=2 SV=1	O95834	16.33	12	36	649	6.31592	71 kDa	0.009	0.9889	0.9889	0.9889	1.3935	1.2989	1.4467	13.56	9	15	11.86	8	11	11.71	7	10
804	Dystroglycan OS=Homo sapiens GN=DAG1 PE=1 SV=2	Q14118	19.11	17	49	895	8.55811	97 kDa	0.0065	1	1	1	1.6946	1.388	2.0229	12.51	10	15	13.97	12	19	10.5	12	15
805	WNT1-inducible-signaling pathway protein 2 OS=Homo sapiens GN=WISP2 PE=1 SV=1	O76076	44.8	11	35	250	7.88428	27 kDa	0.083	1.0356	1.0356	1.0356	0.6683	0.7296	0.8809	44.8	10	13	36.8	8	13	20.8	6	9
806	T-complex protein 1 subunit delta OS=Homo sapiens GN=CCT4 PE=1 SV=4	P50991	30.43	20	55	539	7.82568	58 kDa	0.0039	1	1		0.8371	0.8321		20.22	13	18	19.29	12	22	16.51	11	15
807	GMP reductase 2 OS=Homo sapiens GN=GMPR2 PE=1 SV=1	Q9P2T1	34.48	11	34	348	7.2251	38 kDa	0.51	1	1	1	0.8085	1.2681	0.9523	14.08	6	11	15.52	6	11	25.57	8	12
808	Mucin-5AC (Fragments) OS=Homo sapiens GN=MUC5AC PE=1 SV=3	P98088	9.76	30	59	5030	6.90283	527 kDa	0.32	1			0.9795			6.54	18	21	5.37	14	17	4.43	16	21
809	AP-3 complex subunit delta-1 OS=Homo sapiens GN=AP3D1 PE=1 SV=1	O14617	15.96	22	109	1153	8.48486	130 kDa	0.32		1			0.8985		8.93	14	35	10.23	15	36	11.01	14	38
810	G-protein coupled receptor 98 OS=Homo sapiens GN=GPR98 PE=1 SV=2	Q8WXG9	9.26	63	153	6306	4.64014	693 kDa	0.32			1			0.7864	4.63	35	52	5.88	41	49	5.07	33	52
811	L-aminoadipate-semialdehyde dehydrogenase-phosphopantetheinyl transferase OS=Homo sapiens GN=AASDHPPT PE=1 SV=2	Q9NRN7	33.66	15	88	309	6.80029	36 kDa	0.32	1			0.7997			25.24	11	31	25.89	10	33	14.24	6	24
812	Plexin-A3 OS=Homo sapiens GN=PLXNA3 PE=1 SV=2	P51805	14.32	28	107	1871	7.31299	208 kDa	0.32	1			0.9597			9.73	18	39	6.57	14	36	6.68	16	32
813	Sperm-associated antigen 16 protein OS=Homo sapiens GN=SPAG16 PE=2 SV=2	Q8N0X2	20.6	15	50	631	6.32861	71 kDa	0.32		1			1.0979		13	8	16	12.2	9	18	7.77	6	16
814	Macrophage-capping protein OS=Homo sapiens GN=CAPG PE=1 SV=2	P40121	21.84	8	31	348	6.18896	38 kDa	0.0071	1.0147	1.0147	1.0147	1.0469	1.0715	1.089	18.1	7	11	16.67	6	10	20.4	7	10
815	40S ribosomal protein S28 OS=Homo sapiens GN=RPS28 PE=1 SV=1	P62857	59.42	5	24	69	10.6968	8 kDa	0.031	1.0155	1.0155	1.0155	1.0144	1.1065	1.0691	59.42	5	10	46.38	3	8	46.38	3	6
816	Splicing factor 3B subunit 2 OS=Homo sapiens GN=SF3B2 PE=1 SV=2	Q13435	32.18	30	49	895	5.66846	100 kDa	0.1	1	1	1	0.8714	0.9051	1.0614	16.09	15	16	18.32	16	17	17.21	16	16
817	Protein S100-A13 OS=Homo sapiens GN=S100A13 PE=1 SV=1	Q99584	56.12	7	22	98	6.16357	11 kDa	0.76	1	1	1	1.0198	1.0245	0.9683	56.12	7	8	50	6	6	50	6	8
818	Osteomodulin OS=Homo sapiens GN=OMD PE=1 SV=1	Q99983	18.29	10	41	421	5.59229	49 kDa	< 0.0001	0.9985	0.9985	0.9985	1.5282	1.5506	1.4088	18.29	10	13	17.1	9	14	18.29	10	14
819	60 kDa SS-A/Ro ribonucleoprotein OS=Homo sapiens GN=TROVE2 PE=1 SV=2	P10155	23.79	14	30	538	8.03076	61 kDa	0.0088	1	1	1	0.9423	0.8539	0.8329	14.68	10	11	12.45	7	8	17.84	9	11
820	Nicotinamide N-methyltransferase OS=Homo sapiens GN=NNMT PE=1 SV=1	P40261	32.2	8	45	264	5.74463	30 kDa	0.00016	0.9884	0.9884	0.9884	1.6607	1.4848	1.4063	20.45	6	13	32.2	8	17	24.62	6	15
821	Polypyrimidine tract-binding protein 1 OS=Homo sapiens GN=PTBP1 PE=1 SV=1	P26599	17.7	13	39	531	9.17334	57 kDa	0.074	1.028	1.028	1.028	1.1577	1.0775	1.0323	13.75	11	15	12.05	10	12	15.82	11	12
822	Succinyl-CoA:3-ketoacid coenzyme A transferase 1, mitochondrial OS=Homo sapiens GN=OXCT1 PE=1 SV=1	P55809	29.42	16	39	520	7.45947	56 kDa	0.00067	0.9863	0.9863	0.9863	1.3533	1.2318	1.3652	20.77	10	14	18.08	11	15	12.88	6	10
823	Multifunctional protein ADE2 OS=Homo sapiens GN=PAICS PE=1 SV=3	P22234	40.24	18	39	425	7.2251	47 kDa	0.0039	0.9923	0.9923	0.9923	0.5764	0.5678	0.5836	31.53	13	17	23.53	11	13	22.59	9	9
824	PDZ and LIM domain protein 7 OS=Homo sapiens GN=PDLIM7 PE=1 SV=1	Q9NR12	22.32	13	28	457	8.41162	50 kDa	0.016	1.0027	1.0027	1.0027	1.251	1.2117	1.0124	15.97	9	10	12.47	7	8	17.51	10	10
825	Thimet oligopeptidase OS=Homo sapiens GN=THOP1 PE=1 SV=2	P52888	29.03	28	67	689	6.04932	79 kDa	0.0017	1	1	1	1.1982	1.1579	1.2495	23.37	20	24	16.69	15	17	23.51	21	26
826	Calsyntenin-2 OS=Homo sapiens GN=CLSTN2 PE=1 SV=2	Q9H4D0	15.5	18	43	955	5.38916	107 kDa	0.009	1.012	1.012	1.012	1.5062	1.7498	1.8372	10.47	12	16	7.33	9	11	11.2	13	16
827	Clathrin light chain B OS=Homo sapiens GN=CLTB PE=1 SV=1	P09497	35.81	11	37	229	4.64014	25 kDa	0.4	1	1	1	1.0213	0.9671	1.095	32.75	10	14	26.64	8	13	28.82	8	10
828	Eukaryotic translation initiation factor 3 subunit G OS=Homo sapiens GN=EIF3G PE=1 SV=2	O75821	32.19	17	43	320	6.12549	36 kDa	0.95	0.9991	0.9991	0.9991	1.0213	1.0074	0.9732	24.06	11	17	13.75	8	9	25.62	12	17
829	Low-density lipoprotein receptor-related protein 11 OS=Homo sapiens GN=LRP11 PE=2 SV=2	Q86VZ4	26	13	27	500	6.46826	53 kDa	0.14	1	1	1	1.1713	0.998	1.0942	17.8	7	9	19.8	7	8	11.6	6	10
830	Presequence protease, mitochondrial OS=Homo sapiens GN=PITRM1 PE=1 SV=3	Q5JRX3	20.25	27	82	1037	6.91748	117 kDa	0.013	0.9967	0.9967	0.9967	1.2389	1.1501	1.0133	11.57	15	27	12.34	16	30	12.92	17	25
831	UPF0553 protein C9orf64 OS=Homo sapiens GN=C9orf64 PE=1 SV=1	Q5T6V5	34.02	16	41	341	5.88428	39 kDa	0.2	1	1	1	1.126	1.0505	1.0128	26.98	13	16	29.62	13	16	14.37	7	9
832	Cytosolic non-specific dipeptidase OS=Homo sapiens GN=CNDP2 PE=1 SV=2	Q96KP4	38.74	20	44	475	5.97314	53 kDa	0.12	0.9877	0.9877	0.9877	1.2287	0.9218	1.1666	26.11	14	18	20.84	11	12	26.11	13	14
833	Acidic leucine-rich nuclear phosphoprotein 32 family member B OS=Homo sapiens GN=ANP32B PE=1 SV=1	Q92688	29.48	11	32	251	4.05615	29 kDa	0.021	1	1	1	1.3721	1.423	1.3832	29.08	10	13	27.09	9	10	27.09	8	9
834	Cathepsin K OS=Homo sapiens GN=CTSK PE=1 SV=1	P43235	27.05	10	26	329	8.48486	37 kDa	0.021	1	1	1	1.6722	1.6719	1.9088	25.53	9	11	13.98	7	8	12.46	6	7
835	60S ribosomal protein L10a OS=Homo sapiens GN=RPL10A PE=1 SV=2	P62906	37.33	9	26	217	9.93506	25 kDa	0.21	1.0008	1.0008	1.0008	1.0975	0.9213	1.1997	21.2	6	8	23.5	7	10	20.28	5	8
836	Nuclear ubiquitous casein and cyclin-dependent kinase substrate 1 OS=Homo sapiens GN=NUCKS1 PE=1 SV=1	Q9H1E3	47.33	11	32	243	5.08447	27 kDa	1	0.999	0.999	0.999	1.022	1.0706	0.9912	31.69	8	11	29.22	7	10	35.8	8	11
837	Gamma-adducin OS=Homo sapiens GN=ADD3 PE=1 SV=1	Q9UEY8	26.35	18	46	706	6.31592	79 kDa	0.25	1.0084	1.0084	1.0084	0.7413	1.1296	0.4987	21.81	15	21	14.02	9	13	12.32	9	12
838	Procollagen galactosyltransferase 1 OS=Homo sapiens GN=COLGALT1 PE=1 SV=1	Q8NBJ5	22.35	19	51	622	7.31299	72 kDa	0.51	1	1	1	1.0321	1.2523	0.9291	14.31	12	18	12.38	13	18	12.38	12	15
839	Protein PRRC2C OS=Homo sapiens GN=PRRC2C PE=1 SV=4	Q9Y520	20.34	73	155	2896	9.12939	317 kDa	0.92	1	1	1	0.9277	0.9759	1.1158	10.15	35	41	8.6	35	49	14.61	48	65
840	Nascent polypeptide-associated complex subunit alpha, muscle-specific form OS=Homo sapiens GN=NACA PE=1 SV=1	E9PAV3	14.77	20	46	2078	9.5835	205 kDa	0.51	1	1	1	0.6778	1.2209	0.9813	6.3	11	15	8.28	9	13	7.46	12	18
841	SH3 and PX domain-containing protein 2B OS=Homo sapiens GN=SH3PXD2B PE=1 SV=3	A1X283	19.98	23	75	911	8.68994	102 kDa	0.009	1	1		1.327	1.1788		10.87	13	24	17.12	18	27	10.32	12	24
842	Alpha-N-acetylgalactosaminidase OS=Homo sapiens GN=NAGA PE=1 SV=2	P17050	22.87	10	24	411	5.18604	47 kDa	0.021	1	1	1	1.1891	1.3181	1.3783	12.41	7	10	14.36	7	8	16.3	6	6
843	Slit homolog 2 protein OS=Homo sapiens GN=SLIT2 PE=1 SV=1	O94813	16.81	33	65	1529	7.06396	170 kDa	0.12	1		1	0.6824		0.8322	7.78	18	22	12.43	23	24	8.76	15	19
844	Zinc finger BED domain-containing protein 4 OS=Homo sapiens GN=ZBED4 PE=1 SV=2	O75132	28.27	26	49	1171	6.82959	130 kDa	0.05	1	1	1	1.0743	1.0363	1.4174	16.14	12	16	13.75	15	16	12.55	13	17
845	Pleckstrin homology-like domain family B member 1 OS=Homo sapiens GN=PHLDB1 PE=1 SV=1	Q86UU1	23.89	43	85	1377	8.63135	151 kDa	0.28	1.0014	1.0014		0.9524	0.9024		15.83	28	31	14.6	21	25	15.61	24	29
846	Actin-related protein 2/3 complex subunit 4 OS=Homo sapiens GN=ARPC4 PE=1 SV=3	P59998	52.38	12	38	168	8.42627	20 kDa	0.32	1			0.9937			36.9	8	13	38.1	9	13	33.93	8	12
847	CD63 antigen OS=Homo sapiens GN=CD63 PE=1 SV=2	P08962	21.43	8	27	238	7.81104	26 kDa	0.021	1.0037	1.0037	1.0037	1.1069	1.1728	1.1224	12.61	4	8	14.71	5	9	18.49	6	10
848	Putative hexokinase HKDC1 OS=Homo sapiens GN=HKDC1 PE=1 SV=3	Q2TB90	23.12	24	60	917	7.12256	103 kDa	0.32		1			0.987		13.09	14	22	12.43	13	19	13.52	14	19
849	Mesoderm development candidate 1 OS=Homo sapiens GN=MESDC1 PE=1 SV=1	Q9H1K6	19.06	7	53	362	8.14795	38 kDa	0.05	1	1	1	0.7998	0.9162	0.7947	14.36	5	21	8.84	3	14	11.88	4	18
850	Scavenger receptor class F member 2 OS=Homo sapiens GN=SCARF2 PE=1 SV=4	Q96GP6	16.44	19	65	870	8.44092	92 kDa	0.32	1			0.3593			8.62	9	23	11.15	10	21	10.92	10	21
851	Bcl-2-associated transcription factor 1 OS=Homo sapiens GN=BCLAF1 PE=1 SV=2	Q9NYF8	28.48	35	63	920	9.979	106 kDa	0.12		1	1		0.9726	0.9806	12.39	15	20	15.65	18	24	17.61	17	19
852	Aspartate aminotransferase, cytoplasmic OS=Homo sapiens GN=GOT1 PE=1 SV=3	P17174	31.72	16	40	413	7.00537	46 kDa	< 0.0001	1	1	1	1.2077	1.1756	1.1783	24.46	13	15	16.95	9	12	25.91	12	13
853	Thioredoxin domain-containing protein 5 OS=Homo sapiens GN=TXNDC5 PE=1 SV=2	Q8NBS9	28.94	19	87	432	5.97314	48 kDa	0.00049	1.006	1.006	1.006	0.7715	0.836	0.8584	26.39	16	30	27.78	15	27	28.01	17	30
854	Carboxypeptidase Z OS=Homo sapiens GN=CPZ PE=1 SV=2	Q66K79	18.71	12	38	652	7.97217	74 kDa	0.0065	0.9903	0.9903	0.9903	0.525	0.539	0.9037	13.8	10	16	15.64	9	11	9.82	8	11
855	N-acetyl-D-glucosamine kinase OS=Homo sapiens GN=NAGK PE=1 SV=4	Q9UJ70	23.55	8	32	344	6.23975	37 kDa	0.0039	1	1	1	0.8032	0.8373	0.7295	17.15	6	9	19.77	7	12	21.51	7	11
856	Cysteine and glycine-rich protein 2 OS=Homo sapiens GN=CSRP2 PE=1 SV=3	Q16527	60.62	13	37	193	8.6167	21 kDa	0.00093	1	1	1	0.8623	0.6873	0.6802	30.05	7	10	39.9	9	12	58.55	12	15
857	Neurofascin OS=Homo sapiens GN=NFASC PE=1 SV=4	O94856	20.94	28	78	1347	6.65381	150 kDa	0.63	1	1	1	1.1025	1.0993	0.8652	13.36	18	24	12.32	18	23	15.81	21	31
858	Retinoic acid receptor responder protein 2 OS=Homo sapiens GN=RARRES2 PE=1 SV=1	Q99969	35.58	7	32	163	9.08545	19 kDa	0.0039	0.9988	0.9988	0.9988	0.7255	0.5909	0.7236	35.58	7	14	29.45	5	9	32.52	6	9
859	Phosphoglucomutase-2 OS=Homo sapiens GN=PGM2 PE=1 SV=4	Q96G03	26.8	20	55	612	6.72705	68 kDa	0.63	0.9874	0.9874	0.9874	1.2038	1.0163	0.9452	17.97	13	17	20.92	15	20	19.77	15	18
860	Non-histone chromosomal protein HMG-14 OS=Homo sapiens GN=HMGN1 PE=1 SV=3	P05114	54	6	20	100	9.59814	11 kDa	0.0017	0.9826	0.9826	0.9826	0.6817	0.5948	0.6354	51	5	7	51	5	7	43	4	6
861	Tyrosine-protein phosphatase non-receptor type 23 OS=Homo sapiens GN=PTPN23 PE=1 SV=1	Q9H3S7	12.22	23	54	1636	6.91748	179 kDa	0.0039	1	1	1	0.7907	0.7819	0.8151	6.17	12	15	6.11	13	17	11.43	19	22
862	Transforming growth factor beta-2 OS=Homo sapiens GN=TGFB2 PE=1 SV=1	P61812	30.19	17	68	414	8.52881	48 kDa	0.00078	1	1	1	2.1207	2.3517	2.0815	25.12	14	25	26.09	15	26	14.73	10	17
863	Prostaglandin-H2 D-isomerase OS=Homo sapiens GN=PTGDS PE=1 SV=1	P41222	38.42	8	23	190	7.79639	21 kDa	0.05	1	1	1	2.2192	1.66	2.188	38.42	7	7	31.05	6	8	31.05	7	8
864	Keratin, type II cytoskeletal 2 epidermal OS=Homo sapiens GN=KRT2 PE=1 SV=2	P35908	41.63	24	51	639	8.00146	65 kDa	0.0011	1	1	1	0.8475	0.8607	0.7676	34.43	18	22	18.47	13	14	20.03	12	15
865	Syntaxin-7 OS=Homo sapiens GN=STX7 PE=1 SV=4	O15400	32.95	13	40	261	5.5542	30 kDa	0.2	1	1	1	1.1787	1.3399	0.9216	27.97	10	15	22.99	9	13	27.59	9	12
866	Sortilin OS=Homo sapiens GN=SORT1 PE=1 SV=3	Q99523	18.77	20	113	831	5.74463	92 kDa	0.009	0.9772	0.9772	0.9772	3.3061	2.2098	3.5258	13.84	14	39	12.15	14	38	14.08	17	36
867	Ran-specific GTPase-activating protein OS=Homo sapiens GN=RANBP1 PE=1 SV=1	P43487	43.28	12	42	201	5.2876	23 kDa	0.043	1.0146	1.0146	1.0146	1.0363	1.0428	1.0697	25.37	7	13	23.38	6	14	38.31	10	15
868	Myoferlin OS=Homo sapiens GN=MYOF PE=1 SV=1	Q9NZM1	19.41	37	70	2061	6.17627	235 kDa	0.021	1.0026	1.0026	1.0026	1.0817	1.0864	1.2922	5.68	15	18	11.64	21	24	10.09	19	28
869	Hemoglobin subunit alpha OS=Homo sapiens GN=HBA1 PE=1 SV=2	P69905	30.99	5	21	142	8.67529	15 kDa	0.05	1	1	1	1.0045	1.1333	1.046	24.65	4	8	21.83	3	6	30.99	5	7
870	Bleomycin hydrolase OS=Homo sapiens GN=BLMH PE=1 SV=1	Q13867	30.33	15	39	455	6.26514	53 kDa	0.021	1	1	1	1.1512	1.0383	1.0637	15.16	9	13	20.22	9	13	21.76	10	13
871	Glutaredoxin-1 OS=Homo sapiens GN=GLRX PE=1 SV=2	P35754	40.57	4	21	106	8.08936	12 kDa	0.35	1.0054	1.0054	1.0054	1.296	1.052	1.4257	40.57	4	7	40.57	4	8	20.75	3	6
872	Cdc42-interacting protein 4 OS=Homo sapiens GN=TRIP10 PE=1 SV=3	Q15642	30.62	20	60	601	5.73193	68 kDa	0.083		1	1		0.6471	0.9425	19.97	15	21	15.31	12	19	24.29	15	20
873	Citrate synthase, mitochondrial OS=Homo sapiens GN=CS PE=1 SV=2	O75390	18.03	10	29	466	8.32373	52 kDa	0.0039	1.0023	1.0023	1.0023	1.2499	1.2049	1.2786	11.59	7	10	11.59	6	11	14.16	7	8
874	Tumor necrosis factor receptor superfamily member 11B OS=Homo sapiens GN=TNFRSF11B PE=1 SV=3	O00300	37.41	16	39	401	8.29443	46 kDa	0.17	1.0099	1.0099	1.0099	0.7161	0.9919	0.7299	27.93	13	13	26.93	11	13	30.42	12	13
875	Peptidyl-prolyl cis-trans isomerase FKBP7 OS=Homo sapiens GN=FKBP7 PE=1 SV=1	Q9Y680	37.07	11	26	259	6.53662	30 kDa	0.0039	0.9949	0.9949	0.9949	0.534	0.6357	0.593	25.48	8	10	21.62	5	8	20.46	5	8
876	Biliverdin reductase A OS=Homo sapiens GN=BLVRA PE=1 SV=2	P53004	20.95	7	39	296	6.44287	33 kDa	0.51	1	1	1	0.964	1.0009	0.9833	18.24	6	12	13.85	4	12	19.26	6	15
877	Protocadherin gamma-A11 OS=Homo sapiens GN=PCDHGA11 PE=2 SV=1	Q9Y5H2	18.61	20	129	935	4.95752	102 kDa	0.32		1			1.0267		15.83	17	41	11.44	13	44	9.52	13	44
878	Heat shock 70 kDa protein 13 OS=Homo sapiens GN=HSPA13 PE=1 SV=1	P48723	23.78	12	35	471	5.75732	52 kDa	0.75	0.9987	0.9987	0.9987	1.0916	1.0059	0.7825	14.86	7	11	13.16	7	14	15.29	8	10
879	THO complex subunit 4 OS=Homo sapiens GN=ALYREF PE=1 SV=3	Q86V81	53.7	22	67	257	11.1509	27 kDa	0.12	1		1	0.8808		0.9469	49.03	15	26	42.02	14	20	46.3	17	21
880	Cullin-3 OS=Homo sapiens GN=CUL3 PE=1 SV=2	Q13618	29.69	27	80	768	8.48486	89 kDa	0.32	1			0.6967			19.01	16	29	15.1	16	30	16.93	12	21
881	Collagen alpha-1(XXVI) chain OS=Homo sapiens GN=COL26A1 PE=1 SV=1	Q96A83	12.93	9	80	441	7.31299	45 kDa	0.32	1			0.6745			8.16	6	25	12.93	7	26	12.93	8	29
882	Latrophilin-2 OS=Homo sapiens GN=LPHN2 PE=1 SV=2	O95490	21.18	29	51	1459	6.43018	163 kDa	1		1	1		1.2324	0.9161	11.17	15	21	12.27	13	17	9.39	13	13
883	Aminoacyl tRNA synthase complex-interacting multifunctional protein 1 OS=Homo sapiens GN=AIMP1 PE=1 SV=2	Q12904	38.46	12	45	312	8.42627	34 kDa	0.28	1.03	1.03		0.9505	0.9026		23.4	7	16	18.59	7	13	28.85	9	16
884	60S ribosomal protein L5 OS=Homo sapiens GN=RPL5 PE=1 SV=3	P46777	38.38	13	33	297	9.71533	34 kDa	0.009	0.9964	0.9964		0.5862	0.4357		28.28	10	12	23.23	8	11	20.88	8	10
885	Leucine-rich repeat-containing protein 37A2 OS=Homo sapiens GN=LRRC37A2 PE=2 SV=2	A6NM11	12.76	29	65	1700	5.50342	188 kDa	0.32	1			0.6167			6.12	15	22	9.35	18	24	8.12	17	19
886	Homeobox protein Hox-B9 OS=Homo sapiens GN=HOXB9 PE=1 SV=2	P17482	23.2	5	33	250	8.89502	28 kDa	0.05	1	1	1	0.5623	0.5422	0.6666	14.4	2	6	10.8	3	12	10.4	3	15
887	Collagen and calcium-binding EGF domain-containing protein 1 OS=Homo sapiens GN=CCBE1 PE=1 SV=1	Q6UXH8	39.9	24	71	406	7.57666	44 kDa	0.05	0.9968	0.9968		1.6115	1.3001		28.33	14	25	28.33	15	22	31.03	15	24
888	Valine--tRNA ligase OS=Homo sapiens GN=VARS PE=1 SV=4	P26640	18.99	26	53	1264	7.59131	140 kDa	0.12	1	1		0.7929	0.6798		9.89	13	17	11.16	15	17	10.68	13	19
889	YLP motif-containing protein 1 OS=Homo sapiens GN=YLPM1 PE=1 SV=3	P49750	19.53	51	97	1951	6.56592	220 kDa	0.32	1			1.1372			13.28	31	40	9.17	23	29	10.25	25	28
890	Inorganic pyrophosphatase OS=Homo sapiens GN=PPA1 PE=1 SV=2	Q15181	32.53	8	45	289	5.85889	33 kDa	0.51	1	1		1.0648	1.0278		32.53	8	18	19.03	5	13	16.61	4	14
891	Class A basic helix-loop-helix protein 9 OS=Homo sapiens GN=BHLHA9 PE=3 SV=2	Q7RTU4	16.6	8	77	235	11.2095	24 kDa	0.32		1			0.1424		15.74	7	23	13.19	6	25	14.04	7	29
892	Heterogeneous nuclear ribonucleoproteins C1/C2 OS=Homo sapiens GN=HNRNPC PE=1 SV=4	P07910	43.46	18	35	306	5.08447	34 kDa	0.00016	0.9981	0.9981	0.9981	0.749	0.7695	0.7048	20.26	8	8	39.54	15	16	23.2	10	11
893	Cadherin-6 OS=Homo sapiens GN=CDH6 PE=1 SV=1	P55285	12.03	13	33	790	4.93213	88 kDa	0.00035	1	1	1	1.1458	1.2777	1.1896	8.86	10	12	10	11	12	8.48	7	9
894	Transcription elongation factor B polypeptide 2 OS=Homo sapiens GN=TCEB2 PE=1 SV=1	Q15370	51.69	8	19	118	4.88135	13 kDa	0.75	1.0127	1.0127	1.0127	0.9685	1.0933	1.0252	27.12	4	5	39.83	6	7	45.76	6	7
895	Protein S100-A4 OS=Homo sapiens GN=S100A4 PE=1 SV=1	P26447	70.3	6	22	101	6.11279	12 kDa	0.4	1.0139	1.0139	1.0139	1.0805	0.9243	0.9476	29.7	4	8	59.41	5	7	40.59	5	7
896	Multiple inositol polyphosphate phosphatase 1 OS=Homo sapiens GN=MINPP1 PE=1 SV=1	Q9UNW1	30.8	19	52	487	7.81104	55 kDa	0.009	1.0053	1.0053	1.0053	2.2234	1.7337	2.1803	20.12	13	19	17.04	11	14	25.05	14	19
897	Translin OS=Homo sapiens GN=TSN PE=1 SV=1	Q15631	41.23	11	39	228	6.44287	26 kDa	0.25	1.0006	1.0006	1.0006	0.9526	0.9526	0.945	25.44	8	13	29.82	8	13	39.04	10	13
898	Neurolysin, mitochondrial OS=Homo sapiens GN=NLN PE=1 SV=1	Q9BYT8	20.88	20	50	704	6.63916	81 kDa	0.92	1	1	1	1.1671	0.9941	0.9569	18.89	15	16	17.05	15	20	10.8	9	14
899	Cofilin-2 OS=Homo sapiens GN=CFL2 PE=1 SV=1	Q9Y281	76.51	14	64	166	7.88428	19 kDa	0.00078	1	1	1	1.1387	1.209	1.2949	65.66	12	22	49.4	11	22	54.22	11	20
900	Serine--tRNA ligase, cytoplasmic OS=Homo sapiens GN=SARS PE=1 SV=3	P49591	34.44	23	64	514	6.43018	59 kDa	0.0017	0.9965	0.9965	0.9965	1.1995	1.2275	1.1833	22.18	15	23	23.15	15	22	18.48	13	19
901	Adenylate kinase 2, mitochondrial OS=Homo sapiens GN=AK2 PE=1 SV=2	P54819	44.35	13	32	239	7.81104	26 kDa	0.0039	1	1	1	1.1122	1.1704	1.101	28.03	7	9	30.13	8	12	24.27	7	11
902	TIP41-like protein OS=Homo sapiens GN=TIPRL PE=1 SV=2	O75663	44.85	11	29	272	5.90967	31 kDa	0.35	1.0024	1.0024	1.0024	1.1521	0.9842	1.293	26.47	7	12	28.68	7	7	30.15	8	10
903	Heat shock protein 105 kDa OS=Homo sapiens GN=HSPH1 PE=1 SV=1	Q92598	30.65	30	72	858	5.38916	97 kDa	0.021	0.9997	0.9997	0.9997	0.8828	0.9816	0.8832	19.93	19	25	19.23	18	23	17.83	19	24
904	Alpha-soluble NSF attachment protein OS=Homo sapiens GN=NAPA PE=1 SV=3	P54920	35.59	13	34	295	5.36377	33 kDa	0.6	0.968	0.968	0.968	0.9478	0.8411	1.3226	19.66	7	11	25.08	8	12	29.15	10	11
905	40S ribosomal protein S2 OS=Homo sapiens GN=RPS2 PE=1 SV=2	P15880	35.49	17	77	293	10.2427	31 kDa	0.25	0.997	0.997	0.997	0.9272	0.8308	1.1127	20.82	10	25	29.35	11	25	21.5	11	27
906	Hypoxia up-regulated protein 1 OS=Homo sapiens GN=HYOU1 PE=1 SV=1	Q9Y4L1	29.93	34	89	999	5.22412	111 kDa	0.05	1	1	1	1.7119	1.6723	1.4497	14.11	17	29	18.92	20	31	16.32	23	29
907	Protein KIAA1199 OS=Homo sapiens GN=KIAA1199 PE=2 SV=2	Q8WUJ3	19.03	27	65	1361	7.85498	153 kDa	0.0039	0.9985	0.9985	0.9985	1.3316	1.2445	1.3317	14.77	21	25	11.46	16	21	9.11	13	19
908	Semaphorin-3B OS=Homo sapiens GN=SEMA3B PE=2 SV=1	Q13214	25.5	22	54	749	8.90967	83 kDa	0.0039	1.0085	1.0085	1.0085	0.8302	0.8933	0.8544	15.75	15	20	17.49	16	19	15.89	15	15
909	26S proteasome non-ATPase regulatory subunit 6 OS=Homo sapiens GN=PSMD6 PE=1 SV=1	Q15008	30.85	15	36	389	5.61768	46 kDa	0.51	1	1	1	1.2497	0.868	1.0139	21.85	11	14	19.79	10	11	19.79	10	11
910	Acetyl-CoA acetyltransferase, cytosolic OS=Homo sapiens GN=ACAT2 PE=1 SV=2	Q9BWD1	24.43	14	40	397	6.91748	41 kDa	0.15	1	1	1	1.2298	0.9688	1.0952	24.43	13	15	16.12	9	10	19.65	10	15
911	Gamma-glutamyl hydrolase OS=Homo sapiens GN=GGH PE=1 SV=2	Q92820	26.73	12	28	318	7.10791	36 kDa	0.75	1	1	1	0.8718	1.021	1.3852	17.3	8	8	20.75	9	11	19.81	7	9
912	Protein LZIC OS=Homo sapiens GN=LZIC PE=1 SV=1	Q8WZA0	32.63	11	28	190	4.94482	21 kDa	0.51	1	1	1	1.0169	0.9603	0.8325	25.26	7	9	28.95	9	12	22.63	6	7
913	3-hydroxyisobutyryl-CoA hydrolase, mitochondrial OS=Homo sapiens GN=HIBCH PE=1 SV=2	Q6NVY1	22.02	11	33	386	8.19189	43 kDa	0.42	1	1	1	0.8033	1.0555	0.6642	14.77	8	11	18.13	9	13	16.06	8	9
914	Core-binding factor subunit beta OS=Homo sapiens GN=CBFB PE=1 SV=2	Q13951	50.55	12	33	182	6.59521	22 kDa	0.12	1	1		1.3655	1.2568		27.47	7	10	40.66	10	13	37.36	8	10
915	Semaphorin-3A OS=Homo sapiens GN=SEMA3A PE=1 SV=1	Q14563	17.9	15	28	771	7.41553	89 kDa	0.05	1	1	1	0.8471	0.666	0.6903	8.3	7	8	8.17	8	11	10.64	9	9
916	Testican-1 OS=Homo sapiens GN=SPOCK1 PE=1 SV=1	Q08629	28.47	12	35	439	6.1001	49 kDa	0.0027	0.9943	0.9943		0.783	0.7657		17.77	9	12	16.86	8	10	17.54	9	13
917	Protein HEG homolog 1 OS=Homo sapiens GN=HEG1 PE=1 SV=3	Q9ULI3	15.64	20	47	1381	6.17627	147 kDa	0.021	1.0026	1.0026	1.0026	1.3694	1.7231	1.6824	6.66	10	15	8.69	10	16	9.7	11	16
918	Calcyclin-binding protein OS=Homo sapiens GN=CACYBP PE=1 SV=2	Q9HB71	34.21	12	44	228	8.25049	26 kDa	0.28		1	1		0.9996	0.9228	23.25	8	13	34.21	12	17	28.95	10	14
919	Insulin-degrading enzyme OS=Homo sapiens GN=IDE PE=1 SV=4	P14735	21.3	23	51	1019	6.60986	118 kDa	0.12		1	1		0.8925	0.8881	12.66	17	18	11.38	13	18	8.83	11	15
920	Mammalian ependymin-related protein 1 OS=Homo sapiens GN=EPDR1 PE=1 SV=2	Q9UM22	26.34	6	32	224	6.59521	25 kDa	0.39		0.993	0.993		0.8966	0.9447	12.05	3	9	20.09	5	11	18.3	4	12
921	Glutathione S-transferase Mu 3 OS=Homo sapiens GN=GSTM3 PE=1 SV=3	P21266	55.56	12	28	225	5.5415	27 kDa	1	1.0107		1.0107	1.0236		0.9793	40.44	9	10	25.33	5	9	31.11	7	9
922	Serine/threonine-protein phosphatase 2A catalytic subunit alpha isoform OS=Homo sapiens GN=PPP2CA PE=1 SV=1	P67775	30.42	11	35	309	5.5415	36 kDa	0.05	1	1	1	0.8074	0.8052	0.9398	20.06	7	11	24.92	9	11	25.57	9	13
923	Quinone oxidoreductase OS=Homo sapiens GN=CRYZ PE=1 SV=1	Q08257	29.48	11	35	329	8.44092	35 kDa	1	1		1	1.6677		0.7523	27.96	10	13	23.1	9	11	21.58	8	11
924	DnaJ homolog subfamily B member 4 OS=Homo sapiens GN=DNAJB4 PE=1 SV=1	Q9UDY4	27.89	12	22	337	8.49951	38 kDa	0.13		1	1		3.6338	1.6729	16.32	6	7	13.06	5	6	21.36	8	9
925	Adenylosuccinate lyase OS=Homo sapiens GN=ADSL PE=1 SV=2	P30566	36.16	21	45	484	7.10791	55 kDa	0.043	1	1		1.0412	1.0578		21.28	13	13	23.14	13	17	24.59	11	15
926	Sorting nexin-6 OS=Homo sapiens GN=SNX6 PE=1 SV=1	Q9UNH7	46.06	20	44	406	6.16357	47 kDa	0.12	1		1	0.8493		0.9743	21.67	11	15	26.11	13	17	24.63	11	12
927	DNA polymerase theta OS=Homo sapiens GN=POLQ PE=1 SV=2	O75417	15.52	47	115	2590	7.35693	290 kDa	0.05	1	1	1	0.7068	0.815	0.7904	10.31	30	40	9.23	27	38	5.68	19	37
928	SH3 domain-containing protein 19 OS=Homo sapiens GN=SH3D19 PE=1 SV=2	Q5HYK7	24.05	21	60	790	8.32373	87 kDa	0.12	1	1		1.0916	1.1009		12.78	13	19	15.57	14	21	16.96	14	20
929	Neuron navigator 1 OS=Homo sapiens GN=NAV1 PE=1 SV=2	Q8NEY1	18.7	35	93	1877	8.07471	202 kDa	0.32			1			1.2158	9.48	21	36	6.66	13	28	9.27	20	29
930	Extended synaptotagmin-1 OS=Homo sapiens GN=ESYT1 PE=1 SV=1	Q9BSJ8	15.04	19	63	1104	5.8335	123 kDa	0.0017	1	1	1	1.3323	1.2441	1.1578	12.68	15	24	11.59	15	22	9.06	13	17
931	Leucine-rich repeat-containing protein 17 OS=Homo sapiens GN=LRRC17 PE=2 SV=1	Q8N6Y2	23.13	14	33	441	8.23584	52 kDa	0.05	1	1		0.6716	0.7152		16.78	10	12	10.43	7	9	14.74	9	12
932	2'-deoxynucleoside 5'-phosphate N-hydrolase 1 OS=Homo sapiens GN=DNPH1 PE=1 SV=1	O43598	44.83	15	30	174	5.04639	19 kDa	0.12	1	1		1.6447	1.2094		43.1	10	12	40.8	8	9	35.06	9	9
933	Protein Jumonji OS=Homo sapiens GN=JARID2 PE=1 SV=2	Q92833	14.04	24	98	1246	9.37842	139 kDa	0.12	1		1	0.3145		0.2972	8.43	16	36	9.71	15	29	8.03	14	33
934	LON peptidase N-terminal domain and RING finger protein 3 OS=Homo sapiens GN=LONRF3 PE=1 SV=1	Q496Y0	22.27	20	67	759	7.25439	84 kDa	0.32			1			1.42	16.73	13	18	13.04	12	24	11.99	10	25
935	Semaphorin-5A OS=Homo sapiens GN=SEMA5A PE=1 SV=3	Q13591	15.36	18	50	1074	7.21045	121 kDa	0.32		1			1.041		11.82	15	21	8.19	11	13	10.71	12	16
936	Eukaryotic peptide chain release factor GTP-binding subunit ERF3A OS=Homo sapiens GN=GSPT1 PE=1 SV=1	P15170	20.24	13	56	499	5.61768	56 kDa	0.12	1	1		0.813	0.7399		12.83	8	15	15.23	10	21	10.62	6	20
937	Ubiquitin carboxyl-terminal hydrolase isozyme L3 OS=Homo sapiens GN=UCHL3 PE=1 SV=1	P15374	25.65	7	29	230	4.91943	26 kDa	0.009	1	1		1.4236	1.18		25.65	7	13	23.48	6	10	9.13	3	6
938	CBP80/20-dependent translation initiation factor OS=Homo sapiens GN=CTIF PE=1 SV=1	O43310	25.75	15	45	598	6.53662	68 kDa	0.32	1			0.7228			21.57	12	20	12.04	9	16	10.87	7	9
939	U2 small nuclear ribonucleoprotein B'' OS=Homo sapiens GN=SNRPB2 PE=1 SV=1	P08579	34.22	9	24	225	9.71533	25 kDa	0.0023	1	1	1	0.7699	0.8582	0.7592	24	6	7	24	6	7	34.22	9	10
940	Alpha-1,6-mannosylglycoprotein 6-beta-N-acetylglucosaminyltransferase A OS=Homo sapiens GN=MGAT5 PE=1 SV=1	Q09328	19.97	19	42	741	8.11865	85 kDa	0.037	1	1	1	1.1538	1.0457	1.2525	12.01	11	13	16.33	16	17	11.74	12	12
941	Chitinase-3-like protein 1 OS=Homo sapiens GN=CHI3L1 PE=1 SV=2	P36222	27.94	12	35	383	8.45557	43 kDa	0.00078	1.0088	1.0088	1.0088	0.3337	0.4777	0.3439	23.76	10	13	19.58	8	11	23.24	9	11
942	Histone-binding protein RBBP4 OS=Homo sapiens GN=RBBP4 PE=1 SV=3	Q09028	17.88	8	22	425	4.89404	48 kDa	0.14	1.0103	1.0103	1.0103	0.8202	0.9662	0.9684	14.35	7	9	15.06	7	9	8.47	4	4
943	Hepatocyte growth factor-regulated tyrosine kinase substrate OS=Homo sapiens GN=HGS PE=1 SV=1	O14964	26.25	23	51	777	6.16357	86 kDa	0.031	1	1	1	1.1081	1.1431	1.0061	15.44	16	20	16.73	13	15	17.12	16	16
944	Adenylate kinase isoenzyme 1 OS=Homo sapiens GN=AK1 PE=1 SV=3	P00568	51.55	11	30	194	8.63135	22 kDa	0.00078	1	1	1	0.7768	0.8888	0.8068	39.69	10	13	15.98	4	6	40.21	8	11
945	Serpin B6 OS=Homo sapiens GN=SERPINB6 PE=1 SV=3	P35237	36.17	13	40	376	5.2749	43 kDa	0.085	1.0054	1.0054	1.0054	0.7726	1.0469	0.9435	30.85	11	14	21.01	9	13	23.67	10	13
946	Stanniocalcin-1 OS=Homo sapiens GN=STC1 PE=1 SV=1	P52823	35.22	11	33	247	7.98682	28 kDa	0.00078	1	1	1	1.871	1.7002	1.7414	27.13	8	12	27.53	9	10	31.98	9	11
947	Anthrax toxin receptor 1 OS=Homo sapiens GN=ANTXR1 PE=1 SV=2	Q9H6X2	27.84	17	34	564	7.60596	63 kDa	0.00078	1	1	1	1.5256	1.4585	1.4748	14.36	10	12	20.21	11	13	15.96	9	9
948	Immunoglobulin superfamily containing leucine-rich repeat protein OS=Homo sapiens GN=ISLR PE=1 SV=1	O14498	16.12	8	43	428	5.14795	46 kDa	0.11	0.9944	0.9944	0.9944	1.1629	1.0061	1.1514	13.79	6	13	16.12	8	15	16.12	8	15
949	Ubiquitin carboxyl-terminal hydrolase 5 OS=Homo sapiens GN=USP5 PE=1 SV=2	P45974	20.98	20	50	858	5.03369	96 kDa	0.2	1	1	1	1.04	1.0644	0.9766	17.6	14	17	12.24	13	16	16.2	13	17
950	Lysosome-associated membrane glycoprotein 1 OS=Homo sapiens GN=LAMP1 PE=1 SV=3	P11279	14.39	9	25	417	8.74854	45 kDa	0.0039	0.9875	0.9875	0.9875	1.7742	1.5889	1.8555	9.11	5	8	9.11	5	9	11.27	6	8
951	ATPase inhibitor, mitochondrial OS=Homo sapiens GN=ATPIF1 PE=1 SV=1	Q9UII2	63.21	10	33	106	9.34912	12 kDa	0.0039	0.986	0.986	0.986	1.247	1.1976	1.2152	39.62	6	11	63.21	10	12	51.89	8	10
952	GTP:AMP phosphotransferase AK3, mitochondrial OS=Homo sapiens GN=AK3 PE=1 SV=4	Q9UIJ7	38.77	12	36	227	9.15869	26 kDa	0.52	1.0061	1.0061	1.0061	0.9821	1.0706	0.8811	34.36	10	16	31.28	9	14	22.47	5	6
953	Omega-amidase NIT2 OS=Homo sapiens GN=NIT2 PE=1 SV=1	Q9NQR4	36.23	11	52	276	7.21045	31 kDa	0.074	1	1	1	1.2801	1.2579	1.0993	35.87	10	20	19.2	6	16	27.9	8	16
954	Proteasome subunit beta type-9 OS=Homo sapiens GN=PSMB9 PE=1 SV=2	P28065	37.44	6	31	219	5.03369	23 kDa	0.0039	1.0004	1.0004	1.0004	0.7498	0.7236	0.7721	15.53	3	10	25.57	5	10	27.4	4	11
955	Aldo-keto reductase family 1 member C1 OS=Homo sapiens GN=AKR1C1 PE=1 SV=1	Q04828	22.91	11	43	323	7.88428	37 kDa	0.77	1	1	1	0.7925	1.0491	1.087	15.79	9	17	16.1	8	14	20.12	8	12
956	Valacyclovir hydrolase OS=Homo sapiens GN=BPHL PE=1 SV=1	Q86WA6	24.74	9	24	291	9.14404	33 kDa	0.05	1	1	1	1.1325	1.056	1.0278	22.68	8	9	21.31	8	9	17.87	6	6
957	Deoxyuridine 5'-triphosphate nucleotidohydrolase, mitochondrial OS=Homo sapiens GN=DUT PE=1 SV=4	P33316	39.68	10	34	252	9.36377	27 kDa	0.75	1.0572	1.0572	1.0572	0.8678	0.8952	1.4631	19.05	5	10	32.54	7	11	32.94	8	13
958	Actin-related protein 2/3 complex subunit 3 OS=Homo sapiens GN=ARPC3 PE=1 SV=3	O15145	42.7	11	24	178	8.5874	21 kDa	0.92	1	1	1	1.0433	0.9861	0.9454	28.65	7	7	32.58	8	9	29.78	7	8
959	Cytokine-like protein 1 OS=Homo sapiens GN=CYTL1 PE=1 SV=1	Q9NRR1	34.56	4	20	136	8.48486	16 kDa	0.009	0.988	0.988	0.988	0.6285	0.6448	0.6285	27.21	3	6	25	3	7	25	3	7
960	Inactive serine protease PAMR1 OS=Homo sapiens GN=PAMR1 PE=1 SV=1	Q6UXH9	20	19	62	720	7.45947	80 kDa	0.021	1	1	1	1.6629	1.326	1.4151	12.22	13	18	14.17	13	21	16.39	16	23
961	Dermatopontin OS=Homo sapiens GN=DPT PE=2 SV=2	Q07507	26.87	6	20	201	4.81787	24 kDa	0.0039	0.9991	0.9991	0.9991	1.1369	1.0585	1.1471	11.94	3	5	26.87	6	8	21.39	5	7
962	Obg-like ATPase 1 OS=Homo sapiens GN=OLA1 PE=1 SV=2	Q9NTK5	22.22	12	28	396	7.81104	45 kDa	0.009	1.0059	1.0059	1.0059	1.142	1.177	1.2454	19.44	10	12	12.63	6	7	12.63	7	9
963	Golgi resident protein GCP60 OS=Homo sapiens GN=ACBD3 PE=1 SV=4	Q9H3P7	23.11	14	32	528	5.05908	61 kDa	0.009	0.9998	0.9998	0.9998	0.7976	0.8196	0.6844	13.07	8	10	10.8	8	11	22.16	10	11
964	Sushi repeat-containing protein SRPX OS=Homo sapiens GN=SRPX PE=2 SV=1	P78539	36.21	17	47	464	8.66064	52 kDa	0.63	0.9876	0.9876	0.9876	0.8726	1.0598	1.0285	18.53	10	15	25.22	11	15	21.34	10	17
965	S-adenosylmethionine synthase isoform type-2 OS=Homo sapiens GN=MAT2A PE=1 SV=1	P31153	25.32	13	54	395	6.48096	44 kDa	0.2	1	1	1	1.0409	1.1095	0.9605	15.7	8	18	15.95	8	18	20.25	10	18
966	UDP-GlcNAc:betaGal beta-1,3-N-acetylglucosaminyltransferase 9 OS=Homo sapiens GN=B3GNT9 PE=2 SV=1	Q6UX72	27.11	11	26	402	9.17334	44 kDa	0.021	1	1	1	1.18	1.1733	1.0771	13.43	5	7	16.42	6	6	25.12	9	13
967	Kinesin-1 heavy chain OS=Homo sapiens GN=KIF5B PE=1 SV=1	P33176	24.3	28	88	963	6.50732	110 kDa	0.0039	1	1	1	0.7113	0.4768	0.7178	15.58	19	29	15.89	18	32	14.64	19	27
968	FERM and PDZ domain-containing protein 1 OS=Homo sapiens GN=FRMPD1 PE=1 SV=1	Q5SYB0	13.5	23	48	1578	5.24951	173 kDa	0.05	1	1	1	1.2719	1.0361	1.2614	7.73	13	14	7.92	14	15	9.13	14	19
969	Signal-induced proliferation-associated protein 1 OS=Homo sapiens GN=SIPA1 PE=1 SV=1	Q96FS4	19.1	24	133	1042	6.59521	112 kDa	0.32	1			1.0052			13.34	16	44	16.12	16	45	13.92	15	44
970	HLA class I histocompatibility antigen, B-57 alpha chain OS=Homo sapiens GN=HLA-B PE=1 SV=1	P18465	46.41	18	59	362	6.30322	40 kDa	0.32	1			1.0649			45.3	14	21	32.6	10	17	35.64	12	21
971	Uroporphyrinogen decarboxylase OS=Homo sapiens GN=UROD PE=1 SV=2	P06132	31.06	10	26	367	6.13818	41 kDa	0.77	1	1	1	1.1415	0.9734	0.9834	21.8	7	9	23.43	7	8	24.52	8	9
972	40S ribosomal protein S12 OS=Homo sapiens GN=RPS12 PE=1 SV=3	P25398	66.67	8	22	132	7.21045	15 kDa	0.52	1	1	1	0.9517	0.9614	1.1236	24.24	4	6	31.82	5	7	59.09	7	9
973	Prolyl endopeptidase OS=Homo sapiens GN=PREP PE=1 SV=2	P48147	20.28	16	31	710	5.85889	81 kDa	0.05	1	1		0.7672	0.9456		10	8	11	13.52	7	9	11.83	9	11
974	Thioredoxin reductase 2, mitochondrial OS=Homo sapiens GN=TXNRD2 PE=1 SV=3	Q9NNW7	27.29	23	53	524	7.50342	57 kDa	0.25	0.9998	0.9998	0.9998	1.0937	1.0267	0.9656	22.14	15	21	20.61	15	18	21.18	14	14
975	Podocan OS=Homo sapiens GN=PODN PE=1 SV=2	Q7Z5L7	26.26	17	37	613	6.99072	69 kDa	0.055	1	1	1	1.2624	1.1275	0.8945	22.84	15	16	14.19	10	11	12.89	10	10
976	Multiple epidermal growth factor-like domains protein 6 OS=Homo sapiens GN=MEGF6 PE=1 SV=4	O75095	6.62	14	30	1541	6.37939	161 kDa	1	1	1	1	0.91	1.1386	1.0942	5.45	10	11	5.26	11	13	2.86	6	6
977	Neurabin-2 OS=Homo sapiens GN=PPP1R9B PE=1 SV=2	Q96SB3	24.91	20	49	815	4.97021	89 kDa	0.05	1	1	1	0.8863	0.9713	0.9251	17.06	14	21	17.3	12	16	10.67	11	12
978	Alpha-1-antichymotrypsin OS=Homo sapiens GN=SERPINA3 PE=1 SV=2	P01011	20.8	8	23	423	5.51611	48 kDa	0.009	1	1	1	2.0577	3.7267	3.0223	16.31	7	9	6.86	4	6	17.97	7	8
979	Roundabout homolog 1 OS=Homo sapiens GN=ROBO1 PE=1 SV=1	Q9Y6N7	21.99	37	64	1651	6.03662	181 kDa	0.021	1	1	1	1.3284	1.8697	1.5176	7.75	15	17	11.45	19	22	12.11	21	25
980	Proteasome subunit alpha type-2 OS=Homo sapiens GN=PSMA2 PE=1 SV=2	P25787	26.5	7	28	234	7.43018	26 kDa	0.32			1			1.0498	18.38	6	11	15.81	5	8	21.79	6	9
981	Catalase OS=Homo sapiens GN=CAT PE=1 SV=3	P04040	28.08	14	25	527	7.38623	60 kDa	0.021	1	1		1.3349	1.9749		17.65	8	9	18.03	8	9	14.8	7	7
982	Glutaredoxin-3 OS=Homo sapiens GN=GLRX3 PE=1 SV=2	O76003	29.25	11	46	335	5.38916	37 kDa	0.83	1.0093	1.0093		0.9114	1.0347		22.99	8	17	23.88	9	16	22.39	8	13
983	Amyloid-like protein 2 OS=Homo sapiens GN=APLP2 PE=1 SV=2	Q06481	17.69	18	48	763	4.79248	87 kDa	0.12	1	1		1.8318	1.2431		13.37	14	19	10.48	10	16	10.35	9	13
984	Glutamine--tRNA ligase OS=Homo sapiens GN=QARS PE=1 SV=1	P47897	25.94	26	98	775	7.15186	88 kDa	0.021	1		1	0.5939		0.5849	11.1	12	26	14.58	14	33	20.39	18	39
985	Heterogeneous nuclear ribonucleoprotein A/B OS=Homo sapiens GN=HNRNPAB PE=1 SV=2	Q99729	38.86	16	77	332	8.20654	36 kDa	1	1	1		0.645	1.6316		22.29	12	26	22.29	12	26	36.45	14	25
986	Endoplasmic reticulum resident protein 44 OS=Homo sapiens GN=ERP44 PE=1 SV=1	Q9BS26	40.15	16	32	406	5.26221	47 kDa	0.56	1	1	1	0.8966	1.0174	1.2159	19.46	9	10	22.91	10	14	16.5	6	8
987	Obscurin-like protein 1 OS=Homo sapiens GN=OBSL1 PE=1 SV=4	O75147	12.34	25	118	1896	5.63037	207 kDa	0.32		1			2.3771		9.44	18	38	7.91	14	37	7.44	16	43
988	Absent in melanoma 1 protein OS=Homo sapiens GN=AIM1 PE=1 SV=3	Q9Y4K1	17.01	31	65	1723	5.85889	189 kDa	0.32	1			0.9718			6.56	14	19	11.9	18	25	11.09	17	21
989	Polypeptide N-acetylgalactosaminyltransferase 1 OS=Homo sapiens GN=GALNT1 PE=1 SV=1	Q10472	30.23	17	39	559	7.72314	64 kDa	0.009	0.9997	0.9997	0.9997	0.9168	0.796	0.9373	15.21	10	12	27.37	14	15	18.25	9	12
990	Echinoderm microtubule-associated protein-like 5 OS=Homo sapiens GN=EML5 PE=2 SV=3	Q05BV3	19.5	41	93	1969	7.73779	219 kDa	0.32			1			1.0164	11.83	22	27	6.45	17	27	11.88	26	39
991	Gliomedin OS=Homo sapiens GN=GLDN PE=2 SV=1	Q6ZMI3	39.38	19	87	551	8.01611	59 kDa	0.32		1			1.0237		27.59	12	28	13.07	10	23	23.77	13	36
992	Myosin phosphatase Rho-interacting protein OS=Homo sapiens GN=MPRIP PE=1 SV=3	Q6WCQ1	24.29	32	70	1025	6.21436	117 kDa	0.32	1			0.8503			14.34	18	24	9.76	12	21	16.68	20	25
993	Ras suppressor protein 1 OS=Homo sapiens GN=RSU1 PE=1 SV=3	Q15404	27.08	11	25	277	8.646	32 kDa	1	1	1	1	1.0541	0.9551	1.1574	19.49	7	8	21.66	7	9	14.08	5	8
994	HEAT repeat-containing protein 5A OS=Homo sapiens GN=HEATR5A PE=1 SV=2	Q86XA9	10.2	27	63	2040	6.58057	222 kDa	0.32	1			0.8084			5.59	14	19	6.57	16	23	5.83	15	21
995	Proprotein convertase subtilisin/kexin type 5 OS=Homo sapiens GN=PCSK5 PE=1 SV=4	Q92824	14.57	27	54	1860	6.1001	207 kDa	0.12	1	1		1.1836	1.3427		6.94	13	15	9.78	16	21	5.54	12	18
996	Cullin-4B OS=Homo sapiens GN=CUL4B PE=1 SV=4	Q13620	14.35	18	43	913	7.37158	104 kDa	0.12	1			0.7222			12.49	16	18	8.43	9	11	12.71	14	14
997	U4/U6.U5 tri-snRNP-associated protein 1 OS=Homo sapiens GN=SART1 PE=1 SV=1	O43290	31.37	40	199	800	6.12549	90 kDa	0.32	1			1.0506			21.63	27	68	21	24	66	20.13	23	65
998	N-acetylglucosamine-1-phosphotransferase subunit gamma OS=Homo sapiens GN=GNPTG PE=1 SV=1	Q9UJJ9	31.48	10	43	305	6.94678	34 kDa	0.05	1		1	1.5537		1.5614	21.97	8	14	21.97	8	13	29.18	9	16
999	NK-tumor recognition protein OS=Homo sapiens GN=NKTR PE=1 SV=2	P30414	19.97	38	70	1462	9.99365	166 kDa	0.32		1			0.2545		10.6	16	20	13.75	24	28	8.89	17	22
1000	Protein ERGIC-53 OS=Homo sapiens GN=LMAN1 PE=1 SV=2	P49257	23.33	17	56	510	6.771	58 kDa	0.32	1			1.3101			20.2	12	19	20.2	13	20	16.67	11	17
1001	Lysyl oxidase homolog 3 OS=Homo sapiens GN=LOXL3 PE=2 SV=1	P58215	22.84	20	57	753	6.85889	83 kDa	0.32		1			1.0842		12.62	12	18	20.72	18	23	13.41	13	16
1002	60S ribosomal protein L12 OS=Homo sapiens GN=RPL12 PE=1 SV=1	P30050	52.12	9	41	165	9.42236	18 kDa	0.021	0.9718	0.9718		1.3607	1.3384		52.12	9	17	42.42	7	11	52.12	9	13
1003	Rho GTPase-activating protein 21 OS=Homo sapiens GN=ARHGAP21 PE=1 SV=1	Q5T5U3	20.85	45	128	1957	7.79639	217 kDa	1							11.45	25	46	12.21	28	45	9.56	23	37
1004	Growth factor receptor-bound protein 2 OS=Homo sapiens GN=GRB2 PE=1 SV=1	P62993	47.93	11	31	217	6.31592	25 kDa	0.096	1.0186	1.0186	1.0186	1.0081	0.9856	1.1555	42.4	10	13	32.26	8	11	23.04	6	7
1005	Protein FAM49B OS=Homo sapiens GN=FAM49B PE=1 SV=1	Q9NUQ9	25.62	8	26	324	6.06201	37 kDa	0.00016	1.0025	1.0025	1.0025	1.1658	1.1676	1.1766	18.21	6	9	17.59	6	8	25.62	8	9
1006	Beta-1,4-galactosyltransferase 1 OS=Homo sapiens GN=B4GALT1 PE=1 SV=5	P15291	25.38	13	38	398	8.646	44 kDa	0.004	1	1	1	1.2937	1.5837	1.1235	18.59	8	12	20.85	9	12	22.86	11	14
1007	Acyl-coenzyme A thioesterase 1 OS=Homo sapiens GN=ACOT1 PE=1 SV=1	Q86TX2	20.9	8	27	421	7.34229	46 kDa	0.0017	1.0048	1.0048	1.0048	1.3021	1.2842	1.4065	19.24	7	11	16.86	6	7	16.15	7	9
1008	Glia maturation factor beta OS=Homo sapiens GN=GMFB PE=1 SV=2	P60983	26.06	5	19	142	5.2876	17 kDa	0.0039	0.9827	0.9827	0.9827	1.4353	1.353	1.4587	26.06	5	6	26.06	5	7	26.06	5	6
1009	UPF0696 protein C11orf68 OS=Homo sapiens GN=C11orf68 PE=1 SV=2	Q9H3H3	26.69	7	21	251	5.45264	27 kDa	0.0017	1	1	1	1.3091	1.2902	1.3234	23.9	6	8	20.72	5	6	21.51	6	7
1010	Histamine N-methyltransferase OS=Homo sapiens GN=HNMT PE=1 SV=1	P50135	31.85	10	27	292	5.33838	33 kDa	0.34	1.0007	1.0007	1.0007	1.016	1.0389	0.9576	27.05	8	11	20.55	7	10	12.67	4	6
1011	Prolargin OS=Homo sapiens GN=PRELP PE=1 SV=1	P51888	23.3	10	24	382	9.37842	44 kDa	0.28	1.0425	1.0425	1.0425	0.8108	1.0432	0.9819	16.23	6	8	11.52	4	6	20.68	9	10
1012	Transforming growth factor beta-1 OS=Homo sapiens GN=TGFB1 PE=1 SV=2	P01137	24.87	10	50	390	8.52881	44 kDa	0.52	0.9977	0.9977	0.9977	1.0649	0.8904	0.9022	17.18	6	18	13.33	7	19	11.79	6	13
1013	SUMO-activating enzyme subunit 1 OS=Homo sapiens GN=SAE1 PE=1 SV=1	Q9UBE0	42.49	14	42	346	5.30029	38 kDa	0.0039	1	1	1	0.8855	0.866	0.6287	31.21	11	17	17.05	7	13	30.92	9	12
1014	Aspartate--tRNA ligase, cytoplasmic OS=Homo sapiens GN=DARS PE=1 SV=2	P14868	33.73	17	47	501	6.55127	57 kDa	0.018	0.9954	0.9954	0.9954	0.9721	0.8829	0.8577	21.96	12	18	18.96	9	13	21.36	12	16
1015	Poliovirus receptor-related protein 2 OS=Homo sapiens GN=PVRL2 PE=1 SV=1	Q92692	21.56	11	26	538	4.81787	58 kDa	0.0039	1	1	1	1.7188	1.6724	1.8971	8.55	5	6	15.8	9	10	13.57	7	10
1016	Sorcin OS=Homo sapiens GN=SRI PE=1 SV=1	P30626	34.85	7	18	198	5.59229	22 kDa	0.01	1	1	1	0.8648	0.7107	0.7432	23.74	5	6	34.85	6	7	18.69	4	5
1017	Sushi domain-containing protein 5 OS=Homo sapiens GN=SUSD5 PE=1 SV=3	O60279	16.06	15	37	629	4.90674	68 kDa	0.016	1	1	1	1.4188	2.0321	1.3613	12.88	10	12	10.81	9	13	9.54	8	12
1018	6-phosphogluconolactonase OS=Homo sapiens GN=PGLS PE=1 SV=2	O95336	25.97	7	22	258	6.04932	28 kDa	0.65	1.0003	1.0003	1.0003	0.955	1.0081	1.1501	25.19	6	8	25.97	6	8	21.71	5	6
1019	Peptidyl-prolyl cis-trans isomerase F, mitochondrial OS=Homo sapiens GN=PPIF PE=1 SV=1	P30405	51.69	13	40	207	9.37842	22 kDa	0.05	1	1	1	1.0022	2.181	1.5364	29.47	9	13	20.29	6	10	47.83	12	17
1020	Ran-binding protein 3 OS=Homo sapiens GN=RANBP3 PE=1 SV=1	Q9H6Z4	17.64	13	31	567	4.77979	60 kDa	0.75	1	1	1	1.0581	1.0024	0.8491	16.23	11	12	11.64	9	11	9.35	7	8
1021	Retinol-binding protein 1 OS=Homo sapiens GN=RBP1 PE=1 SV=2	P09455	66.67	10	23	135	5.10986	16 kDa	0.021	0.9912	0.9912	0.9912	0.7489	0.7966	0.4626	28.89	4	6	41.48	5	7	58.52	8	10
1022	Heterogeneous nuclear ribonucleoprotein R OS=Homo sapiens GN=HNRNPR PE=1 SV=1	O43390	40.13	34	88	633	8.1333	71 kDa	0.25	1	1	1	1.0338	0.924	0.8351	24.96	19	27	25.12	20	29	32.86	25	32
1023	Guanine nucleotide-binding protein G(I)/G(S)/G(T) subunit beta-2 OS=Homo sapiens GN=GNB2 PE=1 SV=3	P62879	30.29	11	35	340	5.99854	37 kDa	0.021	1	1	1	0.8011	0.8727	0.8492	12.94	6	9	25.29	8	14	27.65	9	12
1024	Neurogenic locus notch homolog protein 2 OS=Homo sapiens GN=NOTCH2 PE=1 SV=3	Q04721	11.53	26	65	2471	5.13525	265 kDa	0.021	1	1	1	1.3791	1.8185	1.5073	7.73	17	25	6.11	14	19	7.08	17	21
1025	Ankycorbin OS=Homo sapiens GN=RAI14 PE=1 SV=2	Q9P0K7	32.04	38	105	980	6.21436	110 kDa	0.25	1	1	1	0.7673	0.9386	1.006	24.39	29	40	19.08	22	32	20.1	21	33
1026	Protein jagged-1 OS=Homo sapiens GN=JAG1 PE=1 SV=3	P78504	15.52	23	102	1218	6.06201	134 kDa	0.12	1	1		1.4013	1.3263		9.77	14	32	7.88	13	33	11.99	18	37
1027	Interleukin enhancer-binding factor 2 OS=Homo sapiens GN=ILF2 PE=1 SV=2	Q12905	22.82	12	30	390	5.26221	43 kDa	0.22	1	1	1	0.9381	1.0683	0.9073	14.36	6	9	15.9	9	11	19.49	9	10
1028	Protein NOXP20 OS=Homo sapiens GN=FAM114A1 PE=1 SV=2	Q8IWE2	17.76	12	27	563	4.67822	61 kDa	0.05	1	1	1	0.6103	0.586	0.6271	12.08	9	11	6.39	6	6	10.48	8	10
1029	Discoidin, CUB and LCCL domain-containing protein 2 OS=Homo sapiens GN=DCBLD2 PE=1 SV=1	Q96PD2	12.52	12	26	775	7.1665	85 kDa	0.076	1	1	1	1.294	0.9761	1.3128	6.06	7	8	4.77	5	5	11.87	11	13
1030	Serine/threonine-protein kinase WNK1 OS=Homo sapiens GN=WNK1 PE=1 SV=2	Q9H4A3	8.82	27	72	2382	6.34131	251 kDa	0.12	1	1		1.0035	1.202		6	19	28	6.17	17	22	5.08	15	22
1031	Serine/threonine-protein kinase OSR1 OS=Homo sapiens GN=OXSR1 PE=1 SV=1	O95747	20.11	10	71	527	6.43018	58 kDa	0.009	1	1	1	1.494	1.5369	1.4846	15.75	8	27	20.11	10	24	8.54	5	20
1032	Nuclear transport factor 2 OS=Homo sapiens GN=NUTF2 PE=1 SV=1	P61970	40.16	5	22	127	5.37646	14 kDa	0.021	1	1	1	1.2544	1.3581	1.2513	40.16	5	7	27.56	4	6	40.16	5	9
1033	U1 small nuclear ribonucleoprotein 70 kDa OS=Homo sapiens GN=SNRNP70 PE=1 SV=2	P08621	24.49	19	45	437	9.93506	52 kDa	0.13	1		1	0.5386		0.8876	20.82	14	18	16.02	13	16	17.62	10	11
1034	EH domain-binding protein 1-like protein 1 OS=Homo sapiens GN=EHBP1L1 PE=1 SV=2	Q8N3D4	24.23	43	170	1523	4.83057	162 kDa	0.12		1	1		1.0432	1.1209	13.99	21	54	12.41	20	53	15.23	29	63
1035	CAP-Gly domain-containing linker protein 2 OS=Homo sapiens GN=CLIP2 PE=1 SV=1	Q9UDT6	30.5	38	97	1046	6.72705	116 kDa	0.32	1			0.5317			19.5	25	33	17.11	21	28	21.32	24	36
1036	Sushi repeat-containing protein SRPX2 OS=Homo sapiens GN=SRPX2 PE=1 SV=1	O60687	32.69	16	43	465	7.25439	53 kDa	0.56	1	1		0.8964	1.0125		23.01	10	11	29.25	14	21	21.29	9	11
1037	Myosin-binding protein C, slow-type OS=Homo sapiens GN=MYBPC1 PE=1 SV=2	Q00872	16.39	24	86	1141	6.03662	128 kDa	0.51	1	1	1	1.0918	0.7548	0.7907	8.15	14	29	11.48	17	30	11.48	15	27
1038	Small ubiquitin-related modifier 3 OS=Homo sapiens GN=SUMO3 PE=1 SV=2	P55854	25.24	5	20	103	5.49072	12 kDa	0.32	1			1.1151			25.24	4	7	25.24	5	8	25.24	4	5
1039	Putative tropomyosin alpha-3 chain-like protein OS=Homo sapiens PE=5 SV=2	A6NL28	54.71	15	76	223	4.51318	26 kDa	0.51	1	1	1	1.0604	1.0114	0.9782	30.94	9	24	34.53	9	26	50.22	13	26
1040	Slit homolog 1 protein OS=Homo sapiens GN=SLIT1 PE=2 SV=4	O75093	16.17	30	111	1534	6.56592	168 kDa	0.05	1	1	1	1.1086	1.0843	1.442	9.91	20	36	11.99	22	43	9.52	17	32
1041	Myosin-10 OS=Homo sapiens GN=MYH10 PE=1 SV=3	P35580	34.67	80	221	1976	5.5415	229 kDa	0.32		1			0.5808		20.19	49	71	21.51	43	80	19.59	49	70
1042	Phosphatidylinositol transfer protein alpha isoform OS=Homo sapiens GN=PITPNA PE=1 SV=2	Q00169	54.81	20	47	270	6.55127	32 kDa	0.32	1			1.2501			43.7	15	19	38.15	12	15	22.96	10	13
1043	Inter-alpha-trypsin inhibitor heavy chain H1 OS=Homo sapiens GN=ITIH1 PE=1 SV=3	P19827	19.87	15	46	911	6.78564	101 kDa	0.28	1	1		0.8405	1.0321		14.38	10	15	10.87	8	14	13.06	11	17
1044	ATP-dependent DNA helicase Q1 OS=Homo sapiens GN=RECQL PE=1 SV=3	P46063	17.87	16	46	649	7.88428	73 kDa	0.12		1	1		0.9681	0.9873	11.4	10	16	14.48	13	18	10.48	9	12
1045	Treslin OS=Homo sapiens GN=TICRR PE=1 SV=2	Q7Z2Z1	20.16	45	166	1910	8.77783	211 kDa	0.32			1			1.0426	15.45	33	63	10.37	24	45	13.4	29	58
1046	Band 4.1-like protein 3 OS=Homo sapiens GN=EPB41L3 PE=1 SV=2	Q9Y2J2	24.47	30	81	1087	5.18604	121 kDa	0.05	0.9964	0.9964		1.3589	1.452		13.06	14	23	16.01	17	26	17.66	22	32
1047	Kinesin-like protein KIF3B OS=Homo sapiens GN=KIF3B PE=1 SV=1	O15066	34	32	123	747	7.69385	85 kDa	0.32			1			1.8173	17.54	21	43	25.57	23	38	17.94	19	42
1048	Epiplakin OS=Homo sapiens GN=EPPK1 PE=1 SV=2	P58107	23.32	62	147	5090	5.60498	556 kDa	0.32		1			3.5533		12.16	31	44	17.39	39	51	14.87	40	52
1049	Protein PML OS=Homo sapiens GN=PML PE=1 SV=3	P29590	26.3	25	64	882	6.21436	98 kDa	0.12	1	1		0.5991	0.7652		16.67	16	23	14.29	15	22	15.08	15	19
1050	Protein phosphatase 1 regulatory subunit 12C OS=Homo sapiens GN=PPP1R12C PE=1 SV=1	Q9BZL4	24.42	26	110	782	5.56689	85 kDa	0.44	1			0.9968			18.03	18	35	19.18	17	36	12.66	14	39
1051	Activating transcription factor 7-interacting protein 1 OS=Homo sapiens GN=ATF7IP PE=1 SV=3	Q6VMQ6	6.38	10	86	1270	4.70361	136 kDa	0.32		1			0.3553		5.2	7	26	3.86	5	30	4.41	7	30
1052	5-oxoprolinase OS=Homo sapiens GN=OPLAH PE=1 SV=3	O14841	22.67	31	92	1288	6.58057	137 kDa	0.32	1			0.6843			16.46	22	29	13.28	17	31	13.59	16	32
1053	Annexin A1 OS=Homo sapiens GN=ANXA1 PE=1 SV=2	P04083	38.44	14	30	346	7.02002	39 kDa	0.0065	1	1	1	0.723	0.9157	0.9073	28.03	10	12	20.81	9	10	19.36	7	8
1054	CD44 antigen OS=Homo sapiens GN=CD44 PE=1 SV=3	P16070	15.09	11	31	742	5.32568	82 kDa	0.00016	1	1	1	1.2172	1.3597	1.2998	10.24	9	11	10.92	8	10	11.05	8	10
1055	Superoxide dismutase [Mn], mitochondrial OS=Homo sapiens GN=SOD2 PE=1 SV=2	P04179	28.38	8	34	222	8.25049	25 kDa	0.025	1.0134	1.0134	1.0134	1.1247	1.1811	1.2428	22.07	7	11	22.07	6	12	24.77	6	11
1056	Ras-related protein Rab-11A OS=Homo sapiens GN=RAB11A PE=1 SV=3	P62491	26.85	7	19	216	6.56592	24 kDa	0.038	1.0115	1.0115	1.0115	1.0073	1.1098	1.1418	23.15	6	7	18.98	5	7	19.91	5	5
1057	Peptidyl-prolyl cis-trans isomerase FKBP3 OS=Homo sapiens GN=FKBP3 PE=1 SV=1	Q00688	45.54	14	45	224	9.27588	25 kDa	0.42	0.9994	0.9994	0.9994	1.1045	0.9611	1.0567	42.86	13	21	31.7	9	12	31.7	9	12
1058	Proteasome subunit beta type-7 OS=Homo sapiens GN=PSMB7 PE=1 SV=1	Q99436	30.32	9	20	277	7.6792	30 kDa	0.059	1.0089	1.0089	1.0089	0.8352	0.9317	0.9954	14.08	5	6	13.72	4	6	22.74	6	8
1059	Complement factor I OS=Homo sapiens GN=CFI PE=1 SV=2	P05156	20.24	11	27	583	7.50342	66 kDa	0.0039	1	1	1	0.6061	0.7097	0.5421	10.98	6	10	13.72	8	9	10.98	6	8
1060	DnaJ homolog subfamily C member 8 OS=Homo sapiens GN=DNAJC8 PE=1 SV=2	O75937	38.74	12	28	253	9.05615	30 kDa	0.076	1	1	1	1.0441	1.0429	1.1125	20.55	7	9	23.32	7	8	30.43	9	11
1061	UV excision repair protein RAD23 homolog A OS=Homo sapiens GN=RAD23A PE=1 SV=1	P54725	52.62	16	66	363	4.57666	40 kDa	0.28	1.0031	1.0031	1.0031	0.706	0.945	0.909	33.61	13	25	36.91	12	23	30.03	10	18
1062	Synaptobrevin homolog YKT6 OS=Homo sapiens GN=YKT6 PE=1 SV=1	O15498	46.46	11	25	198	6.91748	22 kDa	0.016	0.9971	0.9971	0.9971	1.1995	1.2671	1.0359	25.25	6	8	41.92	10	11	20.71	5	6
1063	Vasodilator-stimulated phosphoprotein OS=Homo sapiens GN=VASP PE=1 SV=3	P50552	23.68	10	24	380	8.93896	40 kDa	0.34	1	1	1	1.2022	0.996	0.962	21.58	6	9	15.26	5	7	11.58	5	8
1064	Protein TFG OS=Homo sapiens GN=TFG PE=1 SV=2	Q92734	30.75	12	38	400	5.09717	43 kDa	0.63	0.9938	0.9938	0.9938	0.9356	0.9826	1.0192	21.5	9	14	15	6	9	19	8	15
1065	ADP-ribosylation factor 3 OS=Homo sapiens GN=ARF3 PE=1 SV=2	P61204	41.99	10	29	181	7.43018	21 kDa	0.0033	1	1	1	1.1862	1.0305	1.232	37.57	7	9	29.83	6	10	23.2	7	10
1066	26S proteasome non-ATPase regulatory subunit 2 OS=Homo sapiens GN=PSMD2 PE=1 SV=3	Q13200	18.61	21	47	908	5.19873	100 kDa	0.39	1.0023	1.0023		0.9998	1.1595		12.44	13	15	15.75	16	17	13.33	14	15
1067	Tripeptidyl-peptidase 1 OS=Homo sapiens GN=TPP1 PE=1 SV=2	O14773	20.43	9	20	563	6.48096	61 kDa	0.076	1	1	1	1.0623	1.2345	1.4151	12.97	6	7	12.97	6	6	11.55	6	7
1068	Programmed cell death protein 5 OS=Homo sapiens GN=PDCD5 PE=1 SV=3	O14737	57.6	8	19	125	6.03662	14 kDa	0.05	1	1	1	1.5013	1.5008	1.625	38.4	6	8	30.4	4	5	41.6	5	6
1069	Dynactin subunit 3 OS=Homo sapiens GN=DCTN3 PE=1 SV=1	O75935	15.59	4	21	186	5.46533	21 kDa	0.0039	0.9947	0.9947	0.9947	0.7805	0.6993	0.7723	12.37	3	8	12.37	3	8	9.14	2	5
1070	UPF0364 protein C6orf211 OS=Homo sapiens GN=C6orf211 PE=1 SV=1	Q9H993	15.87	7	21	441	5.75732	51 kDa	0.05	1	1	1	1.1664	1.1108	1.0097	9.52	5	7	6.58	5	7	11.79	6	7
1071	40S ribosomal protein S3 OS=Homo sapiens GN=RPS3 PE=1 SV=2	P23396	46.09	13	41	243	9.65674	27 kDa	0.0039	1	1	1	0.8299	0.7226	0.7144	35.39	9	13	32.1	10	13	32.1	9	15
1072	Serine/threonine-protein phosphatase 2B catalytic subunit alpha isoform OS=Homo sapiens GN=PPP3CA PE=1 SV=1	Q08209	21.5	16	39	521	5.85889	59 kDa	0.0039	1	1	1	0.6389	0.6045	0.4946	19.58	11	13	14.97	9	12	16.31	12	14
1073	Protein arginine N-methyltransferase 1 OS=Homo sapiens GN=PRMT1 PE=1 SV=2	Q99873	33.24	11	32	361	5.42725	42 kDa	0.0023	0.9986	0.9986	0.9986	0.6335	0.76	0.9632	12.19	5	11	22.71	8	10	26.04	8	11
1074	Actin-related protein 2/3 complex subunit 5 OS=Homo sapiens GN=ARPC5 PE=1 SV=3	O15511	59.6	10	27	151	5.66846	16 kDa	0.77	1	1	1	0.9293	1.0927	1.0723	45.03	7	8	51.66	8	10	52.98	9	9
1075	Plasma serine protease inhibitor OS=Homo sapiens GN=SERPINA5 PE=1 SV=3	P05154	19.46	9	22	406	9.26123	46 kDa	0.043	1	1	1	0.873	0.9002	0.7398	13.79	7	9	13.79	6	7	7.88	4	6
1076	SWI/SNF complex subunit SMARCC2 OS=Homo sapiens GN=SMARCC2 PE=1 SV=1	Q8TAQ2	18.45	22	59	1214	5.69385	133 kDa	0.021	1	1	1	0.5194	0.6891	0.4307	9.97	14	22	9.8	14	20	11.04	13	17
1077	Adenylyl cyclase-associated protein 2 OS=Homo sapiens GN=CAP2 PE=1 SV=1	P40123	23.48	11	28	477	6.3667	53 kDa	0.076	1	1	1	0.9109	0.8666	0.791	20.75	9	13	11.53	6	9	9.85	6	6
1078	Prefoldin subunit 6 OS=Homo sapiens GN=PFDN6 PE=1 SV=1	O15212	53.49	9	26	129	8.88037	15 kDa	1	1		1	1.0346		0.9937	46.51	8	10	38.76	7	9	33.33	5	7
1079	Eukaryotic translation initiation factor 3 subunit E OS=Homo sapiens GN=EIF3E PE=1 SV=1	P60228	27.42	13	24	445	6.03662	52 kDa	0.021	1	1	1	0.4577	0.4893	0.825	10.79	5	5	17.75	8	10	20.22	9	9
1080	AP-1 complex subunit gamma-1 OS=Homo sapiens GN=AP1G1 PE=1 SV=5	O43747	19.46	16	33	822	6.80029	91 kDa	0.047	1	1	1	0.7909	0.9793	0.8052	19.46	13	14	16.67	10	10	11.8	8	9
1081	Forkhead box protein G1 OS=Homo sapiens GN=FOXG1 PE=1 SV=2	P55316	28.63	14	40	489	8.86572	52 kDa	0.05	1	1	1	0.4628	0.3986	0.4405	21.27	11	15	16.36	8	9	16.77	7	16
1082	Platelet-activating factor acetylhydrolase IB subunit alpha OS=Homo sapiens GN=PAFAH1B1 PE=1 SV=2	P43034	31.22	14	46	410	7.37158	47 kDa	0.32	1			0.8741			27.56	13	19	18.05	8	14	20.73	8	13
1083	Cytoplasmic protein NCK1 OS=Homo sapiens GN=NCK1 PE=1 SV=1	P16333	32.89	13	21	377	6.46826	43 kDa	0.51	1	1	1	1.2368	0.7477	0.6824	13	6	7	19.1	7	8	15.65	6	6
1084	KN motif and ankyrin repeat domain-containing protein 2 OS=Homo sapiens GN=KANK2 PE=1 SV=1	Q63ZY3	29.73	24	70	851	5.63037	91 kDa	1	1.0082	1.0082	1.0082	1.1004	0.8657	1.3609	21.5	17	27	13.16	13	20	15.75	14	23
1085	Hydroxyacyl-coenzyme A dehydrogenase, mitochondrial OS=Homo sapiens GN=HADH PE=1 SV=3	Q16836	25.16	12	37	314	8.85107	34 kDa	0.13	1	1		1.2907	1.1748		10.83	5	8	21.97	11	17	16.88	7	12
1086	GDP-fucose protein O-fucosyltransferase 2 OS=Homo sapiens GN=POFUT2 PE=1 SV=3	Q9Y2G5	29.84	15	34	429	6.59521	50 kDa	0.32			1			0.9044	16.32	8	11	12.59	7	9	24.71	12	14
1087	Prostaglandin E synthase 3 OS=Homo sapiens GN=PTGES3 PE=1 SV=1	Q15185	43.13	9	25	160	4.53857	19 kDa	0.56		1	1		1.2133	0.6926	30	7	7	23.13	6	9	25	6	9
1088	Adenylosuccinate synthetase isozyme 2 OS=Homo sapiens GN=ADSS PE=1 SV=3	P30520	29.17	14	31	456	6.55127	50 kDa	1	1		1	1.484		0.9071	18.86	10	11	21.27	9	11	14.25	8	9
1089	Methylthioribose-1-phosphate isomerase OS=Homo sapiens GN=MRI1 PE=1 SV=1	Q9BV20	33.88	15	42	369	6.30322	39 kDa	1	1	1		0.9777	1.2234		22.22	10	17	13.01	7	13	27.91	10	12
1090	Splicing factor 3B subunit 3 OS=Homo sapiens GN=SF3B3 PE=1 SV=4	Q15393	12.16	16	31	1217	5.26221	136 kDa	0.043	1	1		0.7523	0.9189		4.27	6	8	10.11	12	14	4.44	8	9
1091	CAP-Gly domain-containing linker protein 4 OS=Homo sapiens GN=CLIP4 PE=1 SV=1	Q8N3C7	18.58	15	25	705	8.70459	76 kDa	0.32			1			1.1748	13.62	10	12	6.38	6	8	6.24	4	5
1092	Microfibril-associated glycoprotein 4 OS=Homo sapiens GN=MFAP4 PE=1 SV=2	P55083	28.24	8	20	255	5.63037	29 kDa	0.05		1	1		1.5778	1.279	13.33	6	6	21.18	7	8	23.92	6	6
1093	Hephaestin OS=Homo sapiens GN=HEPH PE=2 SV=3	Q9BQS7	14.85	14	35	1158	5.98584	130 kDa	0.56	1	1	1	0.942	0.8894	1.0113	9.93	8	11	6.39	8	12	6.99	7	12
1094	Rab GTPase-binding effector protein 2 OS=Homo sapiens GN=RABEP2 PE=1 SV=2	Q9H5N1	30.58	20	50	569	4.77979	64 kDa	0.12	1		1	1.3342		1.1575	19.68	13	21	22.32	13	18	12.83	8	11
1095	Protein PBDC1 OS=Homo sapiens GN=PBDC1 PE=1 SV=1	Q9BVG4	27.47	11	37	233	4.79248	26 kDa	0.75	1	1	1	0.9525	1.0539	1.0028	27.47	11	16	24.89	8	10	22.75	8	11
1096	Lactoylglutathione lyase OS=Homo sapiens GN=GLO1 PE=1 SV=4	Q04760	45.65	11	40	184	5.31299	21 kDa	0.028	0.9819	0.9819	0.9819	1.1917	1.1877	1.0521	41.85	10	15	34.78	10	16	19.57	6	9
1097	Ataxin-2-like protein OS=Homo sapiens GN=ATXN2L PE=1 SV=2	Q8WWM7	16.56	20	54	1075	8.5874	113 kDa	0.32		1			0.8648		8.65	10	17	11.81	13	18	11.44	13	19
1098	Actin, aortic smooth muscle OS=Homo sapiens GN=ACTA2 PE=1 SV=1	P62736	43.77	17	189	377	5.38916	42 kDa	0.05	1	1	1	0.9255	0.827	0.7526	33.42	13	60	41.38	15	66	36.07	15	63
1099	Calponin-1 OS=Homo sapiens GN=CNN1 PE=1 SV=2	P51911	30.98	12	51	297	9.0708	33 kDa	0.05	1	1	1	1.1857	1.0092	1.2847	30.98	12	20	29.29	11	16	22.9	8	15
1100	Amiloride-sensitive amine oxidase [copper-containing] OS=Homo sapiens GN=AOC1 PE=1 SV=4	P19801	16.51	13	35	751	7.09326	85 kDa	0.32		1			0.1119		5.46	5	8	12.38	7	12	9.05	8	15
1101	Protein unc-80 homolog OS=Homo sapiens GN=UNC80 PE=2 SV=2	Q8N2C7	14.95	50	179	3258	6.85889	363 kDa	0.32		1			0.7953		7	24	55	8.99	28	58	7.92	30	66
1102	Protein scribble homolog OS=Homo sapiens GN=SCRIB PE=1 SV=4	Q14160	20.98	37	78	1630	5.07178	175 kDa	0.32	1			0.8978			10.98	17	21	12.82	17	26	15.64	27	31
1103	Diphosphomevalonate decarboxylase OS=Homo sapiens GN=MVD PE=1 SV=1	P53602	24.25	11	29	400	7.2251	43 kDa	0.12	1	1		0.8644	0.8633		20.25	8	11	13.5	7	10	10.25	6	8
1104	mRNA cap guanine-N7 methyltransferase OS=Homo sapiens GN=RNMT PE=1 SV=1	O43148	30.88	18	43	476	6.60986	55 kDa	0.32	1			0.9344			19.33	11	16	11.76	7	11	21.01	10	16
1105	Sodium channel protein type 9 subunit alpha OS=Homo sapiens GN=SCN9A PE=1 SV=3	Q15858	8.65	23	101	1988	6.93213	226 kDa	0.32			1			0.6634	3.37	9	23	7.6	16	34	4.58	14	44
1106	Endothelial transcription factor GATA-2 OS=Homo sapiens GN=GATA2 PE=1 SV=3	P23769	13.96	9	80	480	9.30518	50 kDa	0.32	1			0.2661			8.13	5	26	4.38	4	24	12.29	7	30
1107	Insulin receptor substrate 4 OS=Homo sapiens GN=IRS4 PE=1 SV=1	O14654	19.17	24	48	1257	8.44092	134 kDa	0.32			1			0.1276	8.51	11	11	7.48	12	16	15.19	14	21
1108	Keratin, type II cuticular Hb6 OS=Homo sapiens GN=KRT86 PE=1 SV=1	O43790	28.6	17	53	486	5.65576	53 kDa	0.32	1			0.473			17.9	12	19	15.84	10	17	15.84	10	17
1109	Guanine nucleotide-binding protein subunit beta-2-like 1 OS=Homo sapiens GN=GNB2L1 PE=1 SV=3	P63244	35.96	11	25	317	7.69385	35 kDa	0.6	1	1	1	1.0657	1.004	1.0055	28.08	8	10	16.72	6	6	16.4	7	9
1110	Neudesin OS=Homo sapiens GN=NENF PE=1 SV=1	Q9UMX5	40.7	8	20	172	5.69385	19 kDa	0.00078	1	1	1	1.4866	1.4823	1.4336	34.88	7	8	26.16	6	7	23.26	5	5
1111	ES1 protein homolog, mitochondrial OS=Homo sapiens GN=C21orf33 PE=1 SV=3	P30042	33.58	9	22	268	8.26514	28 kDa	0.027	1.0106	1.0106	1.0106	1.2084	1.0311	1.1024	20.52	6	7	20.52	4	6	21.27	7	9
1112	Biotinidase OS=Homo sapiens GN=BTD PE=1 SV=2	P43251	23.2	11	29	543	6.25244	61 kDa	0.00078	1.0064	1.0064	1.0064	1.3044	1.3657	1.1294	9.39	5	7	17.86	8	12	14.55	7	10
1113	Fatty acid-binding protein, epidermal OS=Homo sapiens GN=FABP5 PE=1 SV=3	Q01469	77.78	12	24	135	7.00537	15 kDa	0.004	1	1	1	1.3583	1.4508	1.2648	34.07	7	9	60	8	8	39.26	7	7
1114	Ubiquitin-conjugating enzyme E2 K OS=Homo sapiens GN=UBE2K PE=1 SV=3	P61086	25.5	5	17	200	5.43994	22 kDa	0.0039	0.9988	0.9988	0.9988	1.3902	1.2838	1.3583	25.5	5	7	16.5	3	5	20.5	4	5
1115	Probable carboxypeptidase X1 OS=Homo sapiens GN=CPXM1 PE=2 SV=2	Q96SM3	8.99	8	23	734	6.66846	82 kDa	0.0039	1	1	1	0.3579	0.2731	0.2384	6.68	6	7	8.58	7	9	7.77	6	7
1116	Heme-binding protein 2 OS=Homo sapiens GN=HEBP2 PE=1 SV=1	Q9Y5Z4	26.83	9	24	205	4.62744	23 kDa	0.92	0.9957	0.9957	0.9957	0.9921	1.1585	0.8883	26.83	8	9	22.93	6	8	22.93	7	7
1117	Caspase-3 OS=Homo sapiens GN=CASP3 PE=1 SV=2	P42574	34.3	8	24	277	6.53662	32 kDa	0.42	1.0368	1.0368	1.0368	1.182	1.106	1.3083	16.97	6	8	32.13	7	10	18.77	5	6
1118	Microfibrillar-associated protein 2 OS=Homo sapiens GN=MFAP2 PE=2 SV=1	P55001	21.86	5	20	183	4.97021	21 kDa	0.0039	0.9771	0.9771	0.9771	0.6922	0.7116	0.6209	15.3	4	6	19.13	4	8	21.86	5	6
1119	Transforming protein RhoA OS=Homo sapiens GN=RHOA PE=1 SV=1	P61586	26.94	7	16	193	6.1001	22 kDa	0.05	1	1	1	1.0564	1.0713	1.007	23.32	6	6	20.73	5	6	18.65	4	4
1120	Lamina-associated polypeptide 2, isoforms beta/gamma OS=Homo sapiens GN=TMPO PE=1 SV=2	P42167	31.28	15	38	454	9.37842	51 kDa	0.92	1	1	1	0.7406	1.0865	1.1477	24.89	11	13	15.64	8	12	22.69	10	13
1121	Drebrin-like protein OS=Homo sapiens GN=DBNL PE=1 SV=1	Q9UJU6	30	15	46	430	5.04639	48 kDa	0.048	1.0008	1.0007	1.0007	1.1691	1.138	0.8143	20.23	8	12	24.88	10	18	25.35	12	16
1122	Secernin-2 OS=Homo sapiens GN=SCRN2 PE=1 SV=3	Q96FV2	18.82	11	27	425	5.66846	47 kDa	0.05	1	1	1	1.0385	1.0731	1.5106	12.71	8	10	17.65	8	9	11.76	7	8
1123	Ubiquitin-conjugating enzyme E2 N OS=Homo sapiens GN=UBE2N PE=1 SV=1	P61088	26.32	5	17	152	6.56592	17 kDa	0.021	1	1	1	1.284	1.2083	1.1261	26.32	5	6	26.32	5	6	26.32	5	5
1124	Prefoldin subunit 3 OS=Homo sapiens GN=VBP1 PE=1 SV=3	P61758	55.33	11	25	197	7.10791	23 kDa	0.021	1	1	1	0.7572	0.8604	0.7066	27.92	6	7	42.64	7	7	38.07	8	11
1125	Interleukin-6 OS=Homo sapiens GN=IL6 PE=1 SV=1	P05231	26.42	6	14	212	6.56592	24 kDa	0.25	1	1	1	1.0139	1.0549	1.0926	24.06	5	5	22.64	5	5	11.79	3	4
1126	Group XV phospholipase A2 OS=Homo sapiens GN=PLA2G15 PE=1 SV=2	Q8NCC3	18.69	11	26	412	6.72705	47 kDa	0.39	1	1	1	1.2549	1.105	0.9732	14.08	7	7	18.69	10	11	14.08	7	8
1127	Acid ceramidase OS=Homo sapiens GN=ASAH1 PE=1 SV=5	Q13510	26.58	10	21	395	7.62061	45 kDa	0.021	1	1	1	1.6721	2.0038	1.2709	11.14	5	6	14.43	6	8	18.48	6	7
1128	Lactotransferrin OS=Homo sapiens GN=LTF PE=1 SV=6	P02788	25.07	13	59	710	8.11865	78 kDa	0.05	1	1	1	1.2046	1.3311	1.5527	17.18	9	17	9.58	6	15	12.82	7	27
1129	PDZ and LIM domain protein 4 OS=Homo sapiens GN=PDLIM4 PE=1 SV=2	P50479	40	12	28	330	7.91357	35 kDa	0.05	1	1	1	0.8819	0.7907	0.7577	19.7	6	8	29.7	9	10	31.52	8	10
1130	N-acetylgalactosaminyltransferase 7 OS=Homo sapiens GN=GALNT7 PE=1 SV=1	Q86SF2	21.61	17	50	657	7.10791	75 kDa	0.021	1	1	1	1.3477	1.635	1.3282	13.39	11	18	13.55	11	13	15.53	12	19
1131	Methionine aminopeptidase 2 OS=Homo sapiens GN=METAP2 PE=1 SV=1	P50579	25.1	12	23	478	5.8208	53 kDa	0.51	1	1	1	1.0735	0.7771	1.2161	13.6	6	7	11.92	7	8	16.11	7	8
1132	Lactosylceramide 4-alpha-galactosyltransferase OS=Homo sapiens GN=A4GALT PE=2 SV=1	Q9NPC4	24.93	9	24	353	8.95361	41 kDa	0.05	1	1	1	1.9145	1.609	1.462	17.28	6	8	20.68	6	9	15.58	6	7
1133	Alpha-mannosidase 2C1 OS=Homo sapiens GN=MAN2C1 PE=1 SV=1	Q9NTJ4	19.23	19	39	1040	6.56592	116 kDa	0.05	1	1	1	0.6491	0.6934	0.7592	13.27	11	13	13.27	13	15	6.15	8	11
1134	Epsilon-sarcoglycan OS=Homo sapiens GN=SGCE PE=1 SV=6	O43556	24.49	12	24	437	6.55127	50 kDa	0.021	0.9633	0.9633		1.8166	1.6961		5.72	3	5	14.42	7	9	17.39	8	10
1135	Cytoplasmic FMR1-interacting protein 2 OS=Homo sapiens GN=CYFIP2 PE=1 SV=2	Q96F07	20.03	30	76	1278	7.31299	148 kDa	0.12	1	1		0.2455	0.2831		9.47	15	22	13.22	19	29	12.75	18	25
1136	Hydroxyacylglutathione hydrolase, mitochondrial OS=Homo sapiens GN=HAGH PE=1 SV=2	Q16775	28.9	9	27	308	8.11865	34 kDa	0.05	0.9866	0.9866		1.2806	1.2549		12.66	5	8	23.7	8	10	17.86	6	9
1137	Ubiquitin carboxyl-terminal hydrolase 7 OS=Homo sapiens GN=USP7 PE=1 SV=2	Q93009	17.42	22	45	1102	5.5542	128 kDa	0.12	1	1		0.8483	0.985		9.71	12	12	8.08	12	13	10.07	14	20
1138	40S ribosomal protein S3a OS=Homo sapiens GN=RPS3A PE=1 SV=2	P61247	31.82	8	26	264	9.72998	30 kDa	0.021	1.0047	1.0047	1.0047	0.8656	0.8518	0.8989	20.83	6	11	17.05	5	7	16.67	5	8
1139	Endothelial differentiation-related factor 1 OS=Homo sapiens GN=EDF1 PE=1 SV=1	O60869	24.32	6	20	148	9.94971	16 kDa	0.15	0.9874	0.9874	0.9874	0.9573	0.924	0.9853	14.19	3	5	14.19	4	7	24.32	5	8
1140	Protein CASC4 OS=Homo sapiens GN=CASC4 PE=1 SV=1	Q6P4E1	42.73	21	41	433	5.8208	49 kDa	0.12	1	1		0.8211	0.7981		19.63	11	14	25.87	13	14	20.79	10	13
1141	Serine protease 23 OS=Homo sapiens GN=PRSS23 PE=1 SV=1	O95084	28.2	14	38	383	9.42236	43 kDa	0.05	1	1	1	0.5653	0.6526	0.6034	17.23	9	10	22.19	10	16	17.49	8	12
1142	V-type proton ATPase subunit G 1 OS=Homo sapiens GN=ATP6V1G1 PE=1 SV=3	O75348	46.61	9	32	118	8.79248	14 kDa	0.05	1	1	1	0.6681	0.6007	0.6643	28.81	5	14	27.12	6	11	32.2	5	7
1143	Hemoglobin subunit delta OS=Homo sapiens GN=HBD PE=1 SV=2	P02042	12.24	2	18	147	8.04541	16 kDa	0.05	1	1	1	1.5641	2.2432	1.832	6.12	1	5	12.24	2	8	6.12	1	5
1144	Heterogeneous nuclear ribonucleoprotein H3 OS=Homo sapiens GN=HNRNPH3 PE=1 SV=2	P31942	40.17	13	25	346	6.87354	37 kDa	0.12		1	1		0.3616	0.2831	25.43	8	11	16.76	4	6	22.25	6	8
1145	Transcription intermediary factor 1-beta OS=Homo sapiens GN=TRIM28 PE=1 SV=5	Q13263	30.78	26	53	835	5.77002	89 kDa	0.51	1	1	1	1.2371	0.9997	0.9466	23.47	18	20	24.55	17	19	12.57	11	14
1146	Protein OS-9 OS=Homo sapiens GN=OS9 PE=1 SV=1	Q13438	28.19	20	49	667	4.86865	76 kDa	0.12	1		1	0.6868		0.6331	17.24	13	15	21.14	15	18	14.99	12	16
1147	Poly(A) polymerase alpha OS=Homo sapiens GN=PAPOLA PE=1 SV=4	P51003	12.62	10	34	745	7.37158	83 kDa	1	1	1		1.0448	0.7164		9.26	9	14	7.79	7	10	9.53	7	10
1148	FACT complex subunit SPT16 OS=Homo sapiens GN=SUPT16H PE=1 SV=1	Q9Y5B9	26.74	33	67	1047	5.65576	120 kDa	0.32		1			0.6862		14.61	18	22	12.51	17	21	15	19	24
1149	Vesicle-trafficking protein SEC22b OS=Homo sapiens GN=SEC22B PE=1 SV=4	O75396	43.72	9	38	215	6.91748	25 kDa	0.46	1		1	0.9653		0.8799	33.95	6	13	30.23	5	13	20.47	5	12
1150	Membrane-bound transcription factor site-1 protease OS=Homo sapiens GN=MBTPS1 PE=1 SV=1	Q14703	20.15	20	35	1052	8.74854	118 kDa	0.32		1			0.8307		6.18	8	9	9.79	10	13	10.08	10	13
1151	Host cell factor 1 OS=Homo sapiens GN=HCFC1 PE=1 SV=2	P51610	10.32	21	57	2035	7.45947	209 kDa	0.32	1			0.9049			6.49	12	18	2.75	6	14	8.01	16	25
1152	Signal recognition particle 9 kDa protein OS=Homo sapiens GN=SRP9 PE=1 SV=2	P49458	80.23	8	19	86	7.97217	10 kDa	0.0087	1.0056	1.0056	1.0056	0.8635	0.895	0.9636	44.19	5	6	72.09	6	7	61.63	6	6
1153	SPARC-related modular calcium-binding protein 1 OS=Homo sapiens GN=SMOC1 PE=1 SV=1	Q9H4F8	13.82	6	15	434	8.22119	48 kDa	0.0017	1	1	1	1.4535	1.6714	1.6467	11.98	5	5	11.98	5	6	8.76	4	4
1154	Delta-aminolevulinic acid dehydratase OS=Homo sapiens GN=ALAD PE=1 SV=1	P13716	35.76	14	32	330	6.78564	36 kDa	0.57	1	1	1	0.96	0.8643	1.0826	23.94	9	10	19.7	7	8	26.67	10	14
1155	Ganglioside GM2 activator OS=Homo sapiens GN=GM2A PE=1 SV=4	P17900	25.91	7	34	193	5.31299	21 kDa	0.0039	0.9952	0.9952	0.9952	1.6826	1.8675	1.733	25.91	7	11	25.91	7	12	25.91	7	11
1156	Secretogranin-2 OS=Homo sapiens GN=SCG2 PE=1 SV=2	P13521	34.52	27	50	617	4.75439	71 kDa	0.078	1	1	1	1.1436	1.4798	1.1043	22.2	18	21	18.48	14	15	16.21	11	14
1157	Apoptosis regulator BAX OS=Homo sapiens GN=BAX PE=1 SV=1	Q07812	31.25	6	31	192	5.22412	21 kDa	0.00078	1	1	1	1.5245	1.5671	1.2097	31.25	5	10	27.08	4	9	31.25	6	12
1158	Monocyte differentiation antigen CD14 OS=Homo sapiens GN=CD14 PE=1 SV=2	P08571	11.2	7	18	375	6.22705	40 kDa	0.00078	1	1	1	2.1974	2.3894	2.9902	9.07	5	7	8.27	5	6	9.07	5	5
1159	Neuroendocrine protein 7B2 OS=Homo sapiens GN=SCG5 PE=1 SV=2	P05408	16.04	3	14	212	5.96045	24 kDa	0.0039	0.9849	0.9849	0.9849	1.5311	1.6429	1.5284	16.04	3	5	16.04	3	4	16.04	3	5
1160	Protein NOV homolog OS=Homo sapiens GN=NOV PE=1 SV=1	P48745	13.17	4	11	357	7.72314	39 kDa	1	0.9947	0.9947	0.9947	0.8942	1.1546	0.9287	7.28	3	3	13.17	4	5	4.76	2	3
1161	Reticulocalbin-2 OS=Homo sapiens GN=RCN2 PE=1 SV=1	Q14257	23.34	6	16	317	4.39893	37 kDa	0.14	0.9971	0.9971	0.9971	0.8701	1.0727	0.87	9.78	3	5	18.93	5	6	11.36	4	5
1162	Acetyl-CoA acetyltransferase, mitochondrial OS=Homo sapiens GN=ACAT1 PE=1 SV=1	P24752	27.17	14	43	427	8.85107	45 kDa	0.078	1	1	1	0.8791	1.0247	0.9778	25.06	13	16	19.91	10	18	14.29	6	9
1163	Selenoprotein M OS=Homo sapiens GN=SELM PE=1 SV=3	Q8WWX9	25.52	6	17	145	5.5415	16 kDa	0.05	1	1	1	1.1376	1.4448	1.2373	24.14	5	6	20	4	5	20	4	6
1164	Alcohol dehydrogenase class-3 OS=Homo sapiens GN=ADH5 PE=1 SV=4	P11766	20.86	11	26	374	7.48877	40 kDa	0.11	1	1	1	1.0753	1.2535	1.0635	16.58	9	10	14.44	7	9	11.76	6	7
1165	Tripeptidyl-peptidase 2 OS=Homo sapiens GN=TPP2 PE=1 SV=4	P29144	16.97	21	48	1249	6.31592	138 kDa	0.77	1	1	1	1.303	0.9687	0.8701	11.29	15	20	8.49	12	13	7.37	12	15
1166	SPRY domain-containing protein 4 OS=Homo sapiens GN=SPRYD4 PE=1 SV=2	Q8WW59	29.95	7	17	207	6.93213	23 kDa	0.51	1	1	1	0.8804	0.99	1.1149	17.87	4	4	17.87	4	6	24.64	6	7
1167	Tyrosine-protein kinase receptor UFO OS=Homo sapiens GN=AXL PE=1 SV=3	P30530	14.65	14	34	894	5.42725	98 kDa	0.05	1	1	1	1.7965	1.7207	1.4621	8.84	10	11	7.16	8	10	7.94	9	13
1168	RGM domain family member B OS=Homo sapiens GN=RGMB PE=1 SV=3	Q6NW40	13.04	5	11	437	6.37939	48 kDa	0.0039	1	1	1	0.7994	0.4216	0.7632	10.98	4	4	9.61	3	3	11.44	4	4
1169	Alpha-fetoprotein OS=Homo sapiens GN=AFP PE=1 SV=1	P02771	15.6	11	33	609	5.68115	69 kDa	0.043	0.9808	0.9808	0.9808	1.1624	1.1669	1.1801	12.32	9	13	10.51	8	10	8.87	7	10
1170	Fibroblast growth factor receptor 1 OS=Homo sapiens GN=FGFR1 PE=1 SV=3	P11362	16.67	16	33	822	6.21436	92 kDa	1	1		1	1.0264		0.9081	10.46	9	11	11.44	9	11	9.73	10	11
1171	ADAMTS-like protein 4 OS=Homo sapiens GN=ADAMTSL4 PE=1 SV=2	Q6UY14	18.62	19	41	1074	8.33838	117 kDa	0.05	1	1	1	1.289	1.6827	3.658	11.08	10	12	9.59	10	13	12.38	11	16
1172	Low-density lipoprotein receptor-related protein 4 OS=Homo sapiens GN=LRP4 PE=1 SV=4	O75096	13.44	26	83	1905	5.2749	212 kDa	0.51	1		1	0.9567		1.0504	6.61	13	20	6.93	14	27	8.5	18	36
1173	Acyl-CoA-binding protein OS=Homo sapiens GN=DBI PE=1 SV=2	P07108	60.92	8	36	87	6.56592	10 kDa	0.021	1	1	1	1.7145	1.6906	1.3002	37.93	6	12	56.32	6	12	60.92	7	12
1174	Legumain OS=Homo sapiens GN=LGMN PE=1 SV=1	Q99538	15.47	8	36	433	6.55127	49 kDa	0.25	1.0023	1.0023	1.0023	0.9119	0.7919	1.0422	14.32	7	11	15.47	8	13	11.55	7	12
1175	GTP-binding nuclear protein Ran OS=Homo sapiens GN=RAN PE=1 SV=3	P62826	21.3	5	16	216	7.48877	24 kDa	0.021	1	1		1.4874	1.4764		21.3	5	6	16.67	4	5	10.65	3	5
1176	Neuropilin-1 OS=Homo sapiens GN=NRP1 PE=1 SV=3	O14786	12.46	15	33	923	5.88428	103 kDa	0.32			1			1.3255	5.63	8	10	9.86	13	14	6.28	8	9
1177	Coatomer subunit epsilon OS=Homo sapiens GN=COPE PE=1 SV=3	O14579	24.68	10	41	308	5.12256	34 kDa	0.12	1.0154	1.0154	1.0154	0.7902	0.8961	0.646	24.68	10	14	16.88	8	13	22.73	9	14
1178	Transcription elongation factor A protein-like 5 OS=Homo sapiens GN=TCEAL5 PE=1 SV=1	Q5H9L2	51.46	11	29	206	4.80518	23 kDa	0.51	1	1	1	0.8835	1.0292	0.8069	42.23	8	10	21.36	6	11	32.52	6	8
1179	Phosphoacetylglucosamine mutase OS=Homo sapiens GN=PGM3 PE=1 SV=1	O95394	15.5	10	22	542	6.25244	60 kDa	0.6	1	1	1	1.2536	0.8647	0.9956	7.75	5	8	12.18	8	8	7.2	5	6
1180	Disintegrin and metalloproteinase domain-containing protein 19 OS=Homo sapiens GN=ADAM19 PE=1 SV=3	Q9H013	17.28	18	48	955	8.35303	105 kDa	0.05	1	1	1	0.4488	0.4518	0.4427	9.95	11	20	14.76	13	18	5.55	6	10
1181	Thyroid receptor-interacting protein 11 OS=Homo sapiens GN=TRIP11 PE=1 SV=3	Q15643	17.94	46	132	1979	5.26221	228 kDa	0.021	1	1	1	0.6811	0.6794	0.791	12.53	33	51	12.63	30	41	9.35	27	40
1182	Asparagine synthetase [glutamine-hydrolyzing] OS=Homo sapiens GN=ASNS PE=1 SV=4	P08243	32.98	19	38	561	6.85889	64 kDa	0.05	1		1	1.4817		1.6125	17.29	12	16	19.61	11	14	14.08	7	8
1183	Flavin reductase (NADPH) OS=Homo sapiens GN=BLVRB PE=1 SV=3	P30043	23.79	6	18	206	7.6499	22 kDa	0.46	1.026	1.026	1.026	1.348	1.3191	0.9123	20.39	5	8	12.62	3	3	21.36	5	7
1184	Glutaredoxin-related protein 5, mitochondrial OS=Homo sapiens GN=GLRX5 PE=1 SV=2	Q86SX6	42.68	7	19	157	6.78564	17 kDa	0.05	1	1	1	1.6426	1.9932	1.835	42.68	6	8	26.11	3	4	38.85	6	7
1185	Epidermal growth factor receptor substrate 15 OS=Homo sapiens GN=EPS15 PE=1 SV=2	P42566	19.64	19	42	896	4.64014	99 kDa	0.28	1		1	0.9887		0.856	8.71	10	12	11.5	11	14	11.83	13	16
1186	Chondroitin sulfate N-acetylgalactosaminyltransferase 1 OS=Homo sapiens GN=CSGALNACT1 PE=1 SV=2	Q8TDX6	27.07	13	31	532	8.41162	61 kDa	0.12	1	1		1.6072	1.4181		15.6	9	15	8.46	5	7	17.48	7	9
1187	Protein SON OS=Homo sapiens GN=SON PE=1 SV=4	P18583	13.69	28	55	2426	5.64307	264 kDa	0.12	1	1		0.9521	0.8952		7.05	16	19	7.63	14	18	7.75	14	18
1188	Trafficking protein particle complex subunit 3 OS=Homo sapiens GN=TRAPPC3 PE=1 SV=1	O43617	37.22	11	57	180	4.95752	20 kDa	0.021	1	1	1	1.2008	1.3181	1.2594	33.33	10	18	22.78	8	19	20.56	7	20
1189	Bardet-Biedl syndrome 7 protein OS=Homo sapiens GN=BBS7 PE=1 SV=2	Q8IWZ6	14.83	15	67	715	6.04932	80 kDa	0.32		1			1.1854		13.29	13	22	12.59	11	23	10.91	10	22
1190	Photoreceptor-specific nuclear receptor OS=Homo sapiens GN=NR2E3 PE=1 SV=1	Q9Y5X4	15.85	6	20	410	7.89893	45 kDa	0.05	1	1	1	0.642	0.7812	0.8254	6.34	3	8	12.44	4	6	9.51	4	6
1191	Semaphorin-6C OS=Homo sapiens GN=SEMA6C PE=2 SV=4	Q9H3T2	17.96	19	50	930	8.03076	100 kDa	0.32	1			0.172			11.29	11	19	8.17	7	11	12.15	12	20
1192	N-acetylgalactosamine-6-sulfatase OS=Homo sapiens GN=GALNS PE=1 SV=1	P34059	14.75	9	33	522	6.7417	58 kDa	0.44		1			1.0175		5.75	4	12	8.43	5	9	11.88	6	12
1193	Erythroid differentiation-related factor 1 OS=Homo sapiens GN=EDRF1 PE=1 SV=1	Q3B7T1	17.53	23	63	1238	6.32861	139 kDa	0.32			1			0.6957	8.48	13	19	9.61	13	21	11.07	14	23
1194	Protein phosphatase 1B OS=Homo sapiens GN=PPM1B PE=1 SV=1	O75688	35.28	18	30	479	5.04639	53 kDa	0.32	1			0.6998			24.43	11	13	12.11	6	7	16.08	8	10
1195	AP-1 complex subunit beta-1 OS=Homo sapiens GN=AP1B1 PE=1 SV=2	Q10567	26.77	27	55	949	5.05908	105 kDa	0.32	1			1.0242			14.86	15	17	14.33	13	16	18.76	17	22
1196	Acid sphingomyelinase-like phosphodiesterase 3a OS=Homo sapiens GN=SMPDL3A PE=1 SV=2	Q92484	15.01	8	21	453	6.32861	51 kDa	0.32	1			1.1347			9.49	6	7	15.01	8	9	6.62	4	5
1197	Alanine--tRNA ligase, mitochondrial OS=Homo sapiens GN=AARS2 PE=1 SV=1	Q5JTZ9	18.38	19	41	985	6.26514	107 kDa	0.32	1			1.1227			11.78	12	15	5.38	7	9	12.39	13	17
1198	Cytoplasmic tRNA 2-thiolation protein 1 OS=Homo sapiens GN=CTU1 PE=1 SV=1	Q7Z7A3	30.75	11	28	348	9.20264	36 kDa	0.05	1	1	1	1.0534	1.2965	1.411	24.14	7	9	6.61	2	5	20.98	9	14
1199	Splicing factor 1 OS=Homo sapiens GN=SF1 PE=1 SV=4	Q15637	16.59	13	43	639	8.98291	68 kDa	0.12	1	1		0.831	0.9378		9.08	7	12	11.11	8	16	12.36	10	15
1200	PR domain zinc finger protein 15 OS=Homo sapiens GN=PRDM15 PE=2 SV=4	P57071	13.01	25	71	1507	8.23584	169 kDa	0.51	1	1	1	0.9409	1.1556	0.8057	8.69	16	24	6.7	13	21	8.29	16	26
1201	Pappalysin-1 OS=Homo sapiens GN=PAPPA PE=1 SV=3	Q13219	14.57	20	43	1627	6.17627	181 kDa	0.05	1		1	0.8601		0.8417	10.02	13	13	8.36	11	15	8.17	11	15
1202	MAP7 domain-containing protein 1 OS=Homo sapiens GN=MAP7D1 PE=1 SV=1	Q3KQU3	34.36	41	96	841	10.1108	93 kDa	0.44			1			0.7544	21.4	23	29	19.98	21	29	21.88	27	38
1203	Uncharacterized protein C6orf10 OS=Homo sapiens GN=C6orf10 PE=2 SV=3	Q5SRN2	32.86	24	72	563	9.24658	62 kDa	1							22.38	16	25	22.2	14	23	28.24	18	24
1204	PDZ and LIM domain protein 2 OS=Homo sapiens GN=PDLIM2 PE=1 SV=1	Q96JY6	48.58	17	36	352	8.71924	37 kDa	0.12	1			1.4021			22.44	9	12	21.88	8	9	29.26	10	15
1205	Leiomodin-1 OS=Homo sapiens GN=LMOD1 PE=1 SV=3	P29536	30.17	25	56	600	9.33447	67 kDa	0.44		1			0.9706		16.67	13	19	14.33	12	16	20.67	18	21
1206	MAP7 domain-containing protein 3 OS=Homo sapiens GN=MAP7D3 PE=1 SV=2	Q8IWC1	26.83	29	61	876	9.31982	98 kDa	0.32			1			0.6949	15.07	16	21	12.67	15	22	14.95	14	18
1207	Alpha-2-macroglobulin receptor-associated protein OS=Homo sapiens GN=LRPAP1 PE=1 SV=1	P30533	24.65	12	36	357	8.77783	41 kDa	0.32	1			0.8753			15.41	7	11	14.29	7	13	13.45	7	12
1208	Kin of IRRE-like protein 1 OS=Homo sapiens GN=KIRREL PE=1 SV=2	Q96J84	22.46	15	33	757	5.73193	84 kDa	0.32	1			0.6631			12.42	7	12	14.27	8	13	6.34	6	8
1209	Signal transducer and activator of transcription 1-alpha/beta OS=Homo sapiens GN=STAT1 PE=1 SV=2	P42224	20.67	16	46	750	6.04932	87 kDa	0.021	1	1		0.8186	0.8067		13.47	10	17	10.53	8	10	16.8	13	19
1210	Peroxisome biogenesis factor 10 OS=Homo sapiens GN=PEX10 PE=1 SV=1	O60683	28.83	16	72	326	9.99365	37 kDa	0.12	1	1		0.9528	0.0367		20.55	11	21	19.33	10	26	19.63	11	25
1211	ADP-ribosylation factor GTPase-activating protein 3 OS=Homo sapiens GN=ARFGAP3 PE=1 SV=1	Q9NP61	26.74	17	59	516	7.35693	57 kDa	0.12	1		1	0.8699		0.9108	20.74	14	23	13.95	10	16	19.19	12	20
1212	Collagen alpha-1(VIII) chain OS=Homo sapiens GN=COL8A1 PE=1 SV=2	P27658	27.82	20	61	744	9.61279	73 kDa	0.32			1			1.1572	17.07	12	17	13.31	11	19	20.97	17	25
1213	Endoglin OS=Homo sapiens GN=ENG PE=1 SV=2	P17813	25.68	11	22	658	6.60986	71 kDa	0.13	1			1.1693			13.68	7	7	17.63	8	11	5.32	3	4
1214	Rho guanine nucleotide exchange factor 2 OS=Homo sapiens GN=ARHGEF2 PE=1 SV=4	Q92974	27.48	35	90	986	7.26904	112 kDa	0.13	1		1	0.9559		0.9683	17.24	22	32	18.15	22	28	17.14	22	30
1215	Intraflagellar transport protein 172 homolog OS=Homo sapiens GN=IFT172 PE=1 SV=2	Q9UG01	26.07	43	85	1749	6.12549	198 kDa	0.12			1			0.492	8	18	24	12.46	22	26	19.04	26	35
1216	Semenogelin-1 OS=Homo sapiens GN=SEMG1 PE=1 SV=2	P04279	27.27	15	53	462	9.29053	52 kDa	0.32		1			0.9006		16.88	9	14	19.05	10	17	20.13	10	22
1217	Zinc finger protein 418 OS=Homo sapiens GN=ZNF418 PE=1 SV=2	Q8TF45	15.38	9	41	676	8.36768	78 kDa	0.32			1			0.5027	9.32	5	11	10.06	6	15	12.43	7	15
1218	Golgi integral membrane protein 4 OS=Homo sapiens GN=GOLIM4 PE=1 SV=1	O00461	15.23	13	34	696	4.76709	82 kDa	0.32	1			1.1132			12.64	11	14	10.63	9	11	8.33	8	9
1219	Ankyrin repeat domain-containing protein 20A3 OS=Homo sapiens GN=ANKRD20A3 PE=4 SV=1	Q5VUR7	29.77	26	68	823	7.94287	94 kDa	0.32		1			0.6416		21.39	18	25	16.16	16	21	16.28	15	22
1220	Ribosomal L1 domain-containing protein 1 OS=Homo sapiens GN=RSL1D1 PE=1 SV=3	O76021	17.76	10	88	490	10.1255	55 kDa	0.32		1			1.0593		10.2	7	31	17.76	10	32	11.22	7	25
1221	Lysosomal Pro-X carboxypeptidase OS=Homo sapiens GN=PRCP PE=1 SV=1	P42785	18.95	9	24	496	7.21045	56 kDa	0.016	1	1	1	1.2086	1.4594	1.3483	16.33	8	9	8.47	6	7	9.68	6	8
1222	Small nuclear ribonucleoprotein Sm D2 OS=Homo sapiens GN=SNRPD2 PE=1 SV=1	P62316	47.46	5	11	118	9.90576	14 kDa	0.0039	1.0063	1.0063	1.0063	0.5592	0.5714	0.5936	22.88	3	4	40.68	4	5	16.1	2	2
1223	Eukaryotic translation initiation factor 6 OS=Homo sapiens GN=EIF6 PE=1 SV=1	P56537	29.39	6	20	245	4.67822	27 kDa	0.34	1.0275	1.0275	1.0275	1.0538	1.08	1.1151	13.88	4	7	29.39	6	7	13.88	4	6
1224	Transmembrane glycoprotein NMB OS=Homo sapiens GN=GPNMB PE=1 SV=2	Q14956	19.76	10	32	572	6.63916	64 kDa	0.0039	0.9938	0.9938	0.9938	1.7726	1.6867	1.6526	13.29	6	10	7.52	6	8	13.99	9	14
1225	Serine protease HTRA3 OS=Homo sapiens GN=HTRA3 PE=1 SV=2	P83110	13.02	7	23	453	7.09326	49 kDa	0.15	1	1	1	0.9113	0.8481	0.894	13.02	7	11	6.4	4	8	7.73	3	4
1226	Renin receptor OS=Homo sapiens GN=ATP6AP2 PE=1 SV=2	O75787	14	5	15	350	6.1001	39 kDa	0.0039	0.9959	0.9959	0.9959	0.836	0.9003	0.8547	7.14	3	4	14	5	7	6.57	3	4
1227	Transcription elongation factor A protein-like 4 OS=Homo sapiens GN=TCEAL4 PE=1 SV=2	Q96EI5	25.12	8	20	215	5.19873	25 kDa	0.0039	1.0365	1.0365	1.0365	1.3087	1.4592	1.3657	19.07	5	6	13.49	3	4	19.53	6	10
1228	Adaptin ear-binding coat-associated protein 2 OS=Homo sapiens GN=NECAP2 PE=1 SV=1	Q9NVZ3	31.56	8	20	263	8.38232	28 kDa	0.46	1	1	1	0.9054	0.9163	1.0148	18.25	6	7	14.45	5	5	29.28	7	8
1229	Stromal cell-derived factor 1 OS=Homo sapiens GN=CXCL12 PE=1 SV=1	P48061	39.78	4	12	93	9.87646	11 kDa	0.0039	1.0021	1.0021	1.0021	0.5058	0.405	0.4607	39.78	4	6	17.2	2	3	32.26	3	3
1230	Eukaryotic translation initiation factor 1A, Y-chromosomal OS=Homo sapiens GN=EIF1AY PE=1 SV=4	O14602	31.94	6	17	144	5.23682	16 kDa	0.51	1	1	1	1.0007	1.0628	0.9856	27.78	5	7	27.78	5	5	25	5	5
1231	Di-N-acetylchitobiase OS=Homo sapiens GN=CTBS PE=1 SV=1	Q01459	24.16	9	19	385	6.63916	44 kDa	0.028	1	1	1	1.2453	1.1282	1.3565	18.7	7	7	14.03	6	6	13.77	6	6
1232	Cullin-associated NEDD8-dissociated protein 1 OS=Homo sapiens GN=CAND1 PE=1 SV=2	Q86VP6	13.5	23	52	1230	5.78271	136 kDa	0.016	0.9997	0.9997	0.9997	0.7667	0.6918	0.8401	7.97	14	16	8.05	12	15	9.02	14	21
1233	Neuron-specific calcium-binding protein hippocalcin OS=Homo sapiens GN=HPCA PE=1 SV=2	P84074	35.75	9	16	193	4.97021	22 kDa	0.021	1	1	1	0.902	0.7855	0.8167	27.98	6	6	23.32	5	5	22.28	5	5
1234	Arf-GAP domain and FG repeat-containing protein 1 OS=Homo sapiens GN=AGFG1 PE=1 SV=2	P52594	11.74	9	28	562	8.63135	58 kDa	0.043	1	1		1.4791	1.3289		7.65	6	8	9.96	7	10	9.79	7	10
1235	Leucine-rich repeat-containing protein 59 OS=Homo sapiens GN=LRRC59 PE=1 SV=1	Q96AG4	33.88	17	51	307	9.56885	35 kDa	0.11	1	1	1	1.1629	1.3165	1.0137	26.71	13	17	22.8	11	14	32.25	16	20
1236	Histidine triad nucleotide-binding protein 1 OS=Homo sapiens GN=HINT1 PE=1 SV=2	P49773	42.86	6	19	126	6.94678	14 kDa	0.05	1	1	1	1.0958	1.2886	1.3578	16.67	3	5	38.1	4	7	42.86	6	7
1237	Histone H2B type 1-K OS=Homo sapiens GN=HIST1H2BK PE=1 SV=3	O60814	43.65	8	24	126	10.3159	14 kDa	0.05	1	1	1	0.1662	0.1664	0.1784	38.1	7	8	34.13	6	7	26.19	5	9
1238	Junctional adhesion molecule C OS=Homo sapiens GN=JAM3 PE=1 SV=1	Q9BX67	30.32	10	22	310	7.59131	35 kDa	0.77	1.0261	1.0261	1.0261	0.7375	1.1404	1.5012	15.81	4	7	20.32	5	6	14.52	7	9
1239	Epidermal growth factor receptor kinase substrate 8 OS=Homo sapiens GN=EPS8 PE=1 SV=1	Q12929	20.92	18	30	822	7.50342	92 kDa	0.05	1	1	1	1.6356	1.4917	1.2234	13.38	10	11	12.53	9	10	9.85	9	9
1240	DNA replication licensing factor MCM3 OS=Homo sapiens GN=MCM3 PE=1 SV=3	P25205	30.69	26	52	808	5.77002	91 kDa	0.05	1	1	1	2.242	2.1213	2.0669	15.97	16	19	12.62	12	14	20.3	16	19
1241	Mannosyl-oligosaccharide 1,2-alpha-mannosidase IC OS=Homo sapiens GN=MAN1C1 PE=2 SV=1	Q9NR34	16.67	11	25	630	7.45947	71 kDa	0.51	1	1	1	1.1314	1.0549	0.9946	5.56	5	5	10.32	7	10	12.86	9	10
1242	ADP-ribosylation factor GTPase-activating protein 2 OS=Homo sapiens GN=ARFGAP2 PE=1 SV=1	Q8N6H7	36.66	22	46	521	7.98682	57 kDa	0.51	1	1	1	0.9779	0.8732	1.0072	22.84	13	14	24.18	15	18	16.89	10	14
1243	Docking protein 1 OS=Homo sapiens GN=DOK1 PE=1 SV=1	Q99704	24.95	13	29	481	6.46826	52 kDa	0.05	1	1	1	1.6606	1.0758	1.1706	19.96	9	12	11.02	5	9	13.1	8	8
1244	26S proteasome non-ATPase regulatory subunit 5 OS=Homo sapiens GN=PSMD5 PE=1 SV=3	Q16401	15.28	8	26	504	5.47803	56 kDa	0.6	1.0146	1.0146	1.0146	0.7975	1.0451	1.0003	10.71	6	11	11.31	6	9	7.74	4	6
1245	26S protease regulatory subunit 8 OS=Homo sapiens GN=PSMC5 PE=1 SV=1	P62195	29.8	14	28	406	7.54736	46 kDa	0.05	1	1	1	0.7956	0.9083	0.8937	16.5	9	10	15.76	9	9	17.49	8	9
1246	Protein CutA OS=Homo sapiens GN=CUTA PE=1 SV=2	O60888	26.26	5	21	179	5.50342	19 kDa	0.75	1.0099	1.0099	1.0099	0.9891	0.9296	1.1084	26.26	5	9	25.14	4	6	25.14	4	6
1247	Retinoblastoma-like protein 1 OS=Homo sapiens GN=RBL1 PE=1 SV=3	P28749	20.41	21	51	1068	7.50342	121 kDa	0.32		1			0.7765		13.95	15	24	9.27	11	15	10.77	10	12
1248	Eukaryotic translation initiation factor 5B OS=Homo sapiens GN=EIF5B PE=1 SV=4	O60841	18.85	28	69	1220	5.49072	139 kDa	0.05		1	1		0.5913	0.6779	7.46	14	22	13.93	22	27	11.15	17	20
1249	Secreted frizzled-related protein 3 OS=Homo sapiens GN=FRZB PE=1 SV=2	Q92765	26.46	10	18	325	8.45557	36 kDa	0.39	1.0223	1.0223	1.0223	0.9556	1.1926	1.2655	15.38	5	6	18.15	6	6	20.92	6	6
1250	DnaJ homolog subfamily B member 1 OS=Homo sapiens GN=DNAJB1 PE=1 SV=4	P25685	22.35	10	22	340	8.63135	38 kDa	0.05	1	1	1	0.9414	0.3557	0.8235	12.65	5	7	11.76	5	6	15	6	9
1251	WD repeat-containing protein 11 OS=Homo sapiens GN=WDR11 PE=1 SV=1	Q9BZH6	11.03	16	41	1224	6.91748	137 kDa	0.12	1		1	0.6561		0.7082	6.54	10	13	5.56	8	11	9.31	12	17
1252	U6 snRNA-associated Sm-like protein LSm8 OS=Homo sapiens GN=LSM8 PE=1 SV=3	O95777	61.46	4	14	96	4.4751	10 kDa	0.25	1	1	1	1.0709	1.1379	1.1083	61.46	4	5	52.08	3	4	52.08	3	5
1253	Tight junction protein ZO-1 OS=Homo sapiens GN=TJP1 PE=1 SV=3	Q07157	13.9	30	85	1748	6.69775	195 kDa	0.05	1	1	1	0.7572	0.7727	0.6973	10.7	21	35	7.95	18	29	5.15	12	21
1254	Leucine-rich repeat-containing protein 47 OS=Homo sapiens GN=LRRC47 PE=1 SV=1	Q8N1G4	25.73	18	32	583	8.27979	63 kDa	1	1	1		1.1254	0.791		14.07	9	11	10.98	9	11	13.21	9	10
1255	Importin subunit alpha-3 OS=Homo sapiens GN=KPNA4 PE=1 SV=1	O00629	14.2	11	41	521	4.95752	58 kDa	1		1	1		1.1056	0.6726	14.2	11	18	8.64	7	13	12.48	8	10
1256	Prolyl 4-hydroxylase subunit alpha-1 OS=Homo sapiens GN=P4HA1 PE=1 SV=2	P13674	24.53	17	43	534	6.01123	61 kDa	0.25	1	1		0.8968	0.6969		17.42	11	15	11.42	7	13	15.54	11	15
1257	Phostensin OS=Homo sapiens GN=PPP1R18 PE=1 SV=1	Q6NYC8	28.87	25	50	613	5.40186	68 kDa	0.42	0.998	0.998	0.998	1.011	1.1464	0.9227	16.31	13	16	17.94	15	20	15.33	13	14
1258	ATP synthase subunit beta, mitochondrial OS=Homo sapiens GN=ATP5B PE=1 SV=3	P06576	15.5	8	26	529	5.40186	57 kDa	0.05	1	1	1	0.4826	0.5433	0.5733	11.91	7	11	10.59	6	10	6.81	3	5
1259	S-methyl-5'-thioadenosine phosphorylase OS=Homo sapiens GN=MTAP PE=1 SV=2	Q13126	31.1	10	33	283	7.18115	31 kDa	0.076	1	1	1	1.0295	1.0691	1.0913	26.5	7	8	23.32	7	13	25.09	7	12
1260	Cysteine-rich secretory protein LCCL domain-containing 2 OS=Homo sapiens GN=CRISPLD2 PE=1 SV=1	Q9H0B8	24.95	12	19	497	8.01611	56 kDa	0.05	1	1	1	3.287	3.3123	2.6464	5.84	4	4	16.5	8	8	12.07	6	7
1261	D-3-phosphoglycerate dehydrogenase OS=Homo sapiens GN=PHGDH PE=1 SV=4	O43175	18.39	11	26	533	6.7124	57 kDa	0.05		1	1		1.4575	1.0545	6.75	5	7	9.94	6	7	16.14	8	12
1262	Tether containing UBX domain for GLUT4 OS=Homo sapiens GN=ASPSCR1 PE=1 SV=1	Q9BZE9	22.42	12	25	553	6.63916	60 kDa	1	1	1		1.0506	0.9906		8.32	6	8	13.38	7	9	13.74	7	8
1263	Protein LSM14 homolog A OS=Homo sapiens GN=LSM14A PE=1 SV=3	Q8ND56	35.64	22	43	463	9.5249	51 kDa	0.32		1			1.2204		18.14	12	15	16.85	10	11	31.32	15	17
1264	Protein phosphatase 1 regulatory subunit 7 OS=Homo sapiens GN=PPP1R7 PE=1 SV=1	Q15435	27.22	15	36	360	4.90674	42 kDa	0.13	1	1		1.0334	1.0023		19.72	10	14	18.33	8	9	21.11	9	13
1265	Ubiquitin-conjugating enzyme E2 L3 OS=Homo sapiens GN=UBE2L3 PE=1 SV=1	P68036	54.55	8	33	154	8.51416	18 kDa	0.32	1			1.1465			23.38	5	12	18.83	5	10	47.4	6	11
1266	Putative ribosomal RNA methyltransferase NOP2 OS=Homo sapiens GN=NOP2 PE=1 SV=2	P46087	21.31	21	88	812	9.23193	89 kDa	0.32		1			5.1303		11.82	9	24	15.64	14	34	14.78	14	30
1267	RNA 3'-terminal phosphate cyclase OS=Homo sapiens GN=RTCA PE=1 SV=1	O00442	39.07	16	52	366	7.85498	39 kDa	0.83	1	1		0.918	1.971		14.48	6	14	19.4	9	17	28.69	9	21
1268	Apoptosis-associated speck-like protein containing a CARD OS=Homo sapiens GN=PYCARD PE=1 SV=2	Q9ULZ3	23.59	5	16	195	6.34131	22 kDa	0.00078	0.9956	0.9956	0.9956	0.8256	0.7785	0.7579	23.59	5	8	20	4	5	10.26	2	3
1269	26S protease regulatory subunit 7 OS=Homo sapiens GN=PSMC2 PE=1 SV=3	P35998	43.65	21	54	433	5.94775	49 kDa	0.25	1	1		1.3305	0.587		27.25	12	19	29.79	12	17	30.02	14	18
1270	CCR4-NOT transcription complex subunit 3 OS=Homo sapiens GN=CNOT3 PE=1 SV=1	O75175	10.62	13	57	753	6.20166	82 kDa	0.13	1	1		0.8872	0.8841		8.63	9	20	8.63	10	21	7.84	8	16
1271	Creatine kinase B-type OS=Homo sapiens GN=CKB PE=1 SV=1	P12277	37.53	12	90	381	5.59229	43 kDa	0.05	1	1	1	1.502	1.9261	1.6121	28.08	9	32	8.92	4	28	23.62	8	30
1272	U5 small nuclear ribonucleoprotein 200 kDa helicase OS=Homo sapiens GN=SNRNP200 PE=1 SV=2	O75643	12.22	28	64	2136	6.06201	245 kDa	0.32	1			0.4631			4.26	11	15	5.95	16	22	9.69	21	27
1273	AP-3 complex subunit beta-2 OS=Homo sapiens GN=AP3B2 PE=1 SV=2	Q13367	17.19	22	63	1082	5.59229	119 kDa	0.32	1			1.006			11.09	13	19	12.29	16	22	11.18	16	22
1274	Matrilin-3 OS=Homo sapiens GN=MATN3 PE=1 SV=2	O15232	19.55	11	30	486	6.69775	53 kDa	0.32	1			1.5683			16.26	8	12	10.29	5	10	8.44	6	8
1275	Tumor necrosis factor alpha-induced protein 3 OS=Homo sapiens GN=TNFAIP3 PE=1 SV=1	P21580	20.76	21	44	790	8.22119	90 kDa	0.05	1		1	0.3228		0.399	11.77	13	17	8.99	11	16	8.86	8	11
1276	Prickle-like protein 2 OS=Homo sapiens GN=PRICKLE2 PE=1 SV=2	Q7Z3G6	20.73	23	57	844	7.35693	96 kDa	0.12	1	1		1.0201	1.1448		11.61	10	16	12.32	12	20	15.76	15	21
1277	Sphingomyelin phosphodiesterase OS=Homo sapiens GN=SMPD1 PE=1 SV=4	P17405	11.92	8	23	629	7.28369	70 kDa	0.05	1	1		1.3849	1.1464		10.65	6	6	7.15	5	7	7.63	6	10
1278	Tumor necrosis factor receptor superfamily member 10D OS=Homo sapiens GN=TNFRSF10D PE=1 SV=1	Q9UBN6	20.98	9	21	386	6.53662	42 kDa	0.12	1	1		2.0949	2.1758		17.88	6	9	14.77	5	7	6.74	3	5
1279	Carbohydrate sulfotransferase 3 OS=Homo sapiens GN=CHST3 PE=1 SV=3	Q7LGC8	28.18	16	35	479	8.5874	55 kDa	0.021	1	1		1.4719	1.4393		15.45	8	12	16.49	9	11	22.55	10	12
1280	Protein NYNRIN OS=Homo sapiens GN=NYNRIN PE=2 SV=3	Q9P2P1	14.81	25	48	1898	8.01611	208 kDa	1	1	1		0.6308	1.0424		11.7	17	19	8.17	13	17	6.06	11	12
1281	Coiled-coil domain-containing protein 9 OS=Homo sapiens GN=CCDC9 PE=1 SV=1	Q9Y3X0	31.26	24	78	531	5.40186	60 kDa	0.32		1			0.7745		25.8	17	30	13.94	12	29	11.49	10	19
1282	FERM and PDZ domain-containing protein 3 OS=Homo sapiens GN=FRMPD3 PE=2 SV=2	Q5JV73	15.3	36	112	1810	8.14795	199 kDa	0.32	1			3.1598			10.06	24	49	10.06	20	34	8.67	20	29
1283	Apoptotic chromatin condensation inducer in the nucleus OS=Homo sapiens GN=ACIN1 PE=1 SV=2	Q9UKV3	29.16	49	98	1341	6.43018	152 kDa	0.32		1			1.234		13.42	25	27	22.45	31	35	17.45	28	36
1284	Paraspeckle component 1 OS=Homo sapiens GN=PSPC1 PE=1 SV=1	Q8WXF1	24.09	19	60	523	6.66846	59 kDa	1	1	1		0.9106	1.1797		14.72	11	19	15.11	12	17	19.5	16	24
1285	Carbonic anhydrase 12 OS=Homo sapiens GN=CA12 PE=1 SV=1	O43570	15.54	4	31	354	7.2251	39 kDa	1	1		1	0.9509		1.4737	15.54	4	9	15.54	4	12	11.86	3	10
1286	Mth938 domain-containing protein OS=Homo sapiens GN=AAMDC PE=1 SV=1	Q9H7C9	57.38	7	17	122	8.45557	13 kDa	0.12		1	1		1.2205	1.7218	31.15	4	4	50	6	7	39.34	5	6
1287	Methionine synthase OS=Homo sapiens GN=MTR PE=1 SV=2	Q99707	18.18	23	44	1265	5.57959	141 kDa	0.32			1			1.1461	9.33	11	12	10.2	14	20	6.8	8	12
1288	KDEL motif-containing protein 2 OS=Homo sapiens GN=KDELC2 PE=1 SV=2	Q7Z4H8	26.43	15	42	507	8.23584	59 kDa	0.32	1			0.9514			18.93	10	15	21.5	12	16	13.41	9	11
1289	Tyrosine-protein phosphatase non-receptor type 11 OS=Homo sapiens GN=PTPN11 PE=1 SV=2	Q06124	25.8	21	55	597	7.29834	68 kDa	0.021	1	1		1.4457	1.2435		13.9	14	18	14.24	12	18	20.1	16	19
1290	Barrier-to-autointegration factor OS=Homo sapiens GN=BANF1 PE=1 SV=1	O75531	49.44	7	19	89	6.0874	10 kDa	0.12	1	1		1.134	1.111		38.2	6	7	37.08	5	5	40.45	5	7
1291	Heterogeneous nuclear ribonucleoprotein A3 OS=Homo sapiens GN=HNRNPA3 PE=1 SV=2	P51991	32.54	19	57	378	9.01221	40 kDa	0.28		1	1		0.7324	1.0116	21.69	12	17	28.57	15	21	18.25	12	19
1292	Sorting nexin-12 OS=Homo sapiens GN=SNX12 PE=1 SV=3	Q9UMY4	53.49	12	26	172	7.86963	20 kDa	0.13	1	1		1.1163	1.1248		36.63	8	9	38.37	8	8	39.53	9	9
1293	Uncharacterized protein C1orf65 OS=Homo sapiens GN=C1orf65 PE=2 SV=2	Q8N715	21.99	17	38	623	10.1108	72 kDa	0.12	1	1		0.6062	0.6761		14.13	12	15	12.84	10	13	10.43	7	10
1294	Protein mago nashi homolog OS=Homo sapiens GN=MAGOH PE=1 SV=1	P61326	60.96	12	31	146	6.11279	17 kDa	0.05	1	1		1.0724	1.3046		43.15	9	13	43.84	7	9	44.52	8	9
1295	Beta-1-syntrophin OS=Homo sapiens GN=SNTB1 PE=1 SV=3	Q13884	28.07	14	35	538	8.63135	58 kDa	0.32	1			1.0476			26.02	12	16	14.87	8	12	13.01	6	7
1296	Ribulose-phosphate 3-epimerase OS=Homo sapiens GN=RPE PE=1 SV=1	Q96AT9	13.6	5	21	228	5.57959	25 kDa	1	1		1	0.8882		1.3661	9.65	3	8	9.65	3	5	13.6	5	8
1297	Uncharacterized protein C1orf167 OS=Homo sapiens GN=C1orf167 PE=2 SV=2	Q5SNV9	26.36	35	70	1468	10.6968	162 kDa	0.32			1			0.7521	14.44	19	22	12.26	15	20	13.83	19	28
1298	EH domain-binding protein 1 OS=Homo sapiens GN=EHBP1 PE=1 SV=3	Q8NDI1	22.42	32	81	1231	5.35107	140 kDa	0.32		1			0.8039		13.4	18	27	14.95	22	31	10.64	16	23
1299	Torsin-1A-interacting protein 1 OS=Homo sapiens GN=TOR1AIP1 PE=1 SV=2	Q5JTV8	22.13	15	46	583	8.17725	66 kDa	0.32	1			1.114			15.09	11	15	11.32	9	17	14.92	9	14
1300	Deoxyribonuclease-2-alpha OS=Homo sapiens GN=DNASE2 PE=1 SV=2	O00115	16.94	8	29	360	8.04541	40 kDa	0.078	1	1	1	1.3259	1.0795	1.1088	15	7	11	16.94	8	10	14.72	7	8
1301	Eukaryotic translation initiation factor 3 subunit H OS=Homo sapiens GN=EIF3H PE=1 SV=1	O15372	24.72	8	25	352	6.53662	40 kDa	0.0039	0.9966	0.9966	0.9966	0.6934	0.6763	0.7218	13.07	4	6	21.02	6	12	7.95	3	7
1302	Alkaline phosphatase, tissue-nonspecific isozyme OS=Homo sapiens GN=ALPL PE=1 SV=4	P05186	29.01	14	32	524	6.66846	57 kDa	0.093	1	1	1	0.9511	0.8992	0.9134	18.13	10	11	22.71	9	12	15.84	8	9
1303	Bis(5'-nucleosyl)-tetraphosphatase [asymmetrical] OS=Homo sapiens GN=NUDT2 PE=1 SV=3	P50583	34.01	4	15	147	5.35107	17 kDa	0.26	1.0042	1.0042	1.0042	0.927	0.8851	1.0217	34.01	4	5	34.01	4	6	34.01	4	4
1304	Protein RCC2 OS=Homo sapiens GN=RCC2 PE=1 SV=2	Q9P258	12.07	10	22	522	8.77783	56 kDa	0.0039	1	1	1	0.73	0.7749	0.7723	8.24	7	9	7.85	6	7	5.94	5	6
1305	Mesencephalic astrocyte-derived neurotrophic factor OS=Homo sapiens GN=MANF PE=1 SV=3	P55145	32.42	9	27	182	8.68994	21 kDa	0.037	1	1	1	1.0621	1.3217	1.4124	23.08	7	8	32.42	9	11	30.77	7	8
1306	Translin-associated protein X OS=Homo sapiens GN=TSNAX PE=1 SV=1	Q99598	39.66	10	33	290	6.55127	33 kDa	0.037	1	1	1	0.9469	0.8943	0.9363	27.93	8	11	28.28	8	10	22.41	7	12
1307	Anamorsin OS=Homo sapiens GN=CIAPIN1 PE=1 SV=2	Q6FI81	33.33	12	24	312	5.61768	34 kDa	0.0039	0.9967	0.9967	0.9967	1.1885	1.3496	1.2213	19.87	6	7	12.18	5	6	21.47	9	11
1308	Peptidyl-prolyl cis-trans isomerase C OS=Homo sapiens GN=PPIC PE=1 SV=1	P45877	28.77	8	25	212	8.39697	23 kDa	0.016	1.0102	1.0102	1.0102	0.437	0.6295	0.7348	28.77	8	11	22.17	6	7	20.75	5	7
1309	Reticulon-4 OS=Homo sapiens GN=RTN4 PE=1 SV=2	Q9NQC3	8.89	13	40	1192	4.50049	130 kDa	0.028	0.996	0.996	0.996	0.7968	0.9605	0.7765	6.29	10	14	6.04	10	14	6.8	9	12
1310	Charged multivesicular body protein 5 OS=Homo sapiens GN=CHMP5 PE=1 SV=1	Q9NZZ3	32.42	7	19	219	4.83057	25 kDa	0.05	1	1	1	0.8317	0.8957	0.9622	18.72	5	6	30.14	6	8	13.7	3	5
1311	Regulator of microtubule dynamics protein 1 OS=Homo sapiens GN=RMDN1 PE=1 SV=1	Q96DB5	32.48	12	29	314	8.49951	36 kDa	0.021	1	1	1	1.2426	1.35	1.3872	17.2	6	8	21.66	8	11	19.75	8	10
1312	B-cell receptor-associated protein 31 OS=Homo sapiens GN=BCAP31 PE=1 SV=3	P51572	34.15	10	47	246	8.44092	28 kDa	0.12	1	1		1.1437	1.1029		23.58	7	19	25.2	7	14	30.08	9	14
1313	CD81 antigen OS=Homo sapiens GN=CD81 PE=1 SV=1	P60033	16.1	4	15	236	5.2876	26 kDa	0.05	1	1	1	0.8566	0.782	0.6201	16.1	4	7	16.1	4	5	13.98	3	3
1314	Protein canopy homolog 2 OS=Homo sapiens GN=CNPY2 PE=1 SV=1	Q9Y2B0	37.91	6	19	182	4.91943	21 kDa	0.021	1	1	1	0.8093	0.744	0.7141	26.37	4	6	21.98	4	6	37.91	6	7
1315	Endophilin-A2 OS=Homo sapiens GN=SH3GL1 PE=1 SV=1	Q99961	28.53	16	36	368	5.42725	41 kDa	0.009	1	1	1	0.8592	0.8428	0.7609	22.83	13	15	20.38	11	11	18.21	9	10
1316	Urokinase plasminogen activator surface receptor OS=Homo sapiens GN=PLAUR PE=1 SV=1	Q03405	17.31	6	18	335	6.65381	37 kDa	0.028	1	1	1	1.7862	1.8755	1.1286	15.22	5	6	15.22	5	7	13.43	5	5
1317	DCN1-like protein 1 OS=Homo sapiens GN=DCUN1D1 PE=1 SV=1	Q96GG9	34.75	11	23	259	5.33838	30 kDa	0.05	1	1	1	1.1075	1.0652	1.0105	21.62	7	8	10.81	4	4	30.5	8	11
1318	Platelet-derived growth factor receptor-like protein OS=Homo sapiens GN=PDGFRL PE=1 SV=1	Q15198	19.73	10	23	375	8.49951	42 kDa	0.12	1	1		1.1495	1.2237		13.87	7	8	16.27	7	8	10.67	6	7
1319	26S proteasome non-ATPase regulatory subunit 9 OS=Homo sapiens GN=PSMD9 PE=1 SV=3	O00233	28.7	7	13	223	6.94678	25 kDa	0.021	1	1		0.7895	0.7549		12.56	3	3	17.49	4	4	23.32	6	6
1320	Complement C1q tumor necrosis factor-related protein 1 OS=Homo sapiens GN=C1QTNF1 PE=1 SV=1	Q9BXJ1	28.11	12	24	281	6.90283	32 kDa	0.05	1	1	1	1.1449	1.6146	1.3246	9.61	3	4	28.11	9	12	21.35	7	8
1321	Vitamin K-dependent protein S OS=Homo sapiens GN=PROS1 PE=1 SV=1	P07225	15.98	12	35	676	5.66846	75 kDa	0.043	1.0049	1.0049		1.1785	1.1535		12.28	10	14	9.17	8	10	12.87	10	11
1322	YTH domain-containing family protein 3 OS=Homo sapiens GN=YTHDF3 PE=1 SV=1	Q7Z739	21.03	13	50	585	9.0415	64 kDa	0.32	1			0.8318			10.77	7	14	17.61	10	20	16.92	9	16
1323	Vesicle transport through interaction with t-SNAREs homolog 1A OS=Homo sapiens GN=VTI1A PE=1 SV=2	Q96AJ9	44.7	12	28	217	6.40479	25 kDa	0.51	1	1	1	1.0702	1.0581	0.9631	29.49	9	11	27.19	6	7	19.35	6	10
1324	Ragulator complex protein LAMTOR3 OS=Homo sapiens GN=LAMTOR3 PE=1 SV=1	Q9UHA4	17.74	4	18	124	7.34229	14 kDa	0.12	1		1	0.7919		0.8847	17.74	4	6	12.9	3	6	17.74	4	6
1325	2-aminoethanethiol dioxygenase OS=Homo sapiens GN=ADO PE=1 SV=2	Q96SZ5	24.81	8	17	270	6.03662	30 kDa	0.12	1	1		1.0024	1.0229		10.74	4	4	22.59	6	7	10	4	6
1326	Protein S100-A16 OS=Homo sapiens GN=S100A16 PE=1 SV=1	Q96FQ6	44.66	4	10	103	6.78564	12 kDa	0.0039	1.0003	1.0003	1.0003	0.9246	0.8436	0.8862	33.98	3	4	33.01	3	4	22.33	2	2
1327	40S ribosomal protein S6 OS=Homo sapiens GN=RPS6 PE=1 SV=1	P62753	33.73	12	32	249	10.8433	29 kDa	0.05	1	1	1	0.6257	0.7843	0.7781	22.89	8	10	23.69	9	13	19.28	7	9
1328	Gremlin-2 OS=Homo sapiens GN=GREM2 PE=1 SV=1	Q9H772	29.76	5	18	168	9.17334	19 kDa	0.05	1	1	1	0.7104	0.6865	0.8148	20.24	4	6	23.21	4	8	13.69	3	4
1329	Nuclease-sensitive element-binding protein 1 OS=Homo sapiens GN=YBX1 PE=1 SV=3	P67809	38.58	14	50	324	9.87646	36 kDa	0.35	1.0006	1.0006	1.0006	1.022	0.9866	0.9482	20.99	7	15	32.1	10	19	28.7	9	16
1330	Poly(rC)-binding protein 2 OS=Homo sapiens GN=PCBP2 PE=1 SV=1	Q15366	37.53	16	62	365	6.78564	39 kDa	0.39	1	1	1	1.0291	1.0129	1.0386	25.48	9	18	32.05	12	18	28.49	13	26
1331	Ovarian cancer-associated gene 2 protein OS=Homo sapiens GN=OVCA2 PE=1 SV=1	Q8WZ82	24.67	7	21	227	6.88818	24 kDa	0.12	1		1	1.1379		1.0351	15.42	5	6	15.42	5	7	22.47	6	8
1332	Thrombospondin-3 OS=Homo sapiens GN=THBS3 PE=2 SV=1	P49746	23.22	19	38	956	4.65283	104 kDa	1	1		1	1.111		0.973	8.58	10	14	13.81	10	13	12.66	10	11
1333	RuvB-like 1 OS=Homo sapiens GN=RUVBL1 PE=1 SV=1	Q9Y265	22.15	12	40	456	6.41748	50 kDa	0.56	1	1	1	0.9586	0.9384	1.0932	15.57	9	14	19.08	11	15	11.62	7	11
1334	Density-regulated protein OS=Homo sapiens GN=DENR PE=1 SV=2	O43583	34.34	9	28	198	5.30029	22 kDa	0.92	1.0016	1.0016	1.0016	0.9397	1.0148	1.1488	34.34	9	9	34.34	9	10	31.82	8	9
1335	Steroid receptor RNA activator 1 OS=Homo sapiens GN=SRA1 PE=1 SV=1	Q9HD15	27.97	8	18	236	7.03467	26 kDa	0.021	1	1		1.3513	1.5745		15.25	4	5	13.56	5	6	15.68	4	7
1336	Cysteine and histidine-rich domain-containing protein 1 OS=Homo sapiens GN=CHORDC1 PE=1 SV=2	Q9UHD1	30.72	10	32	332	7.86963	37 kDa	0.32	1			0.7756			28.92	9	13	11.75	5	7	18.07	8	12
1337	Ras-related protein Rap-1b-like protein OS=Homo sapiens PE=2 SV=1	A6NIZ1	34.78	6	21	184	5.47803	21 kDa	0.51	1	1	1	0.852	0.9554	1.0815	20.11	5	7	34.78	6	9	16.85	4	5
1338	Choline-phosphate cytidylyltransferase A OS=Homo sapiens GN=PCYT1A PE=1 SV=2	P49585	27.25	13	23	367	7.25439	42 kDa	0.05	1	1	1	0.8381	0.7296	0.6538	20.71	9	10	12.26	5	5	20.16	8	8
1339	Urokinase-type plasminogen activator OS=Homo sapiens GN=PLAU PE=1 SV=2	P00749	25.52	10	18	431	8.41162	49 kDa	1	0.992	0.992	0.992	0.8913	1.1596	0.8648	10.67	5	8	7.66	4	4	15.55	5	6
1340	Glutaminyl-peptide cyclotransferase OS=Homo sapiens GN=QPCT PE=1 SV=1	Q16769	21.88	8	18	361	6.60986	41 kDa	0.32			1			1.1104	9.97	4	6	10.25	4	4	21.88	8	8
1341	IQ motif and SEC7 domain-containing protein 1 OS=Homo sapiens GN=IQSEC1 PE=1 SV=1	Q6DN90	24.92	30	162	963	6.93213	108 kDa	0.05	1	1	1	0.8835	0.8093	0.7093	15.26	15	37	17.45	22	61	17.45	20	64
1342	Ketosamine-3-kinase OS=Homo sapiens GN=FN3KRP PE=1 SV=2	Q9HA64	22.65	11	35	309	7.32764	34 kDa	0.32		1			0.6504		22.33	9	12	8.74	6	10	9.71	6	13
1343	Complement component 1 Q subcomponent-binding protein, mitochondrial OS=Homo sapiens GN=C1QBP PE=1 SV=1	Q07021	22.7	5	24	282	4.84326	31 kDa	0.12	1	1		0.7108	0.8805		13.83	4	11	6.38	2	6	15.25	3	7
1344	COP9 signalosome complex subunit 4 OS=Homo sapiens GN=COPS4 PE=1 SV=1	Q9BT78	25.37	10	32	406	5.8335	46 kDa	0.13	1	1		0.973	0.8584		16.26	7	8	21.43	9	13	17	7	11
1345	Heterogeneous nuclear ribonucleoprotein F OS=Homo sapiens GN=HNRNPF PE=1 SV=3	P52597	31.08	12	35	415	5.57959	46 kDa	0.32		1			0.6758		23.61	8	13	17.11	6	10	20.24	9	12
1346	Serpin B8 OS=Homo sapiens GN=SERPINB8 PE=1 SV=2	P50452	31.28	11	27	374	5.56689	43 kDa	0.28	1		1	0.7039		1.0178	26.2	9	15	13.64	5	5	14.71	6	7
1347	Oligoribonuclease, mitochondrial OS=Homo sapiens GN=REXO2 PE=1 SV=3	Q9Y3B8	51.05	11	22	237	6.87354	27 kDa	0.12	1	1		1.1923	1.3077		29.54	6	7	38.4	8	11	26.16	4	4
1348	C2 domain-containing protein 3 OS=Homo sapiens GN=C2CD3 PE=1 SV=4	Q4AC94	17.13	40	113	2353	7.12256	260 kDa	1							11.43	26	39	8.41	20	33	9.56	23	41
1349	Protein transport protein Sec16A OS=Homo sapiens GN=SEC16A PE=1 SV=3	O15027	10.33	22	50	2179	5.63037	234 kDa	1	1	1		0.9192	1.0299		5.32	12	16	5.55	11	16	6.15	15	18
1350	T-lymphoma invasion and metastasis-inducing protein 2 OS=Homo sapiens GN=TIAM2 PE=2 SV=4	Q8IVF5	17.81	31	75	1701	7.21045	190 kDa	0.32			1			1.0044	8.41	16	23	11.29	20	27	12.82	21	25
1351	CCA tRNA nucleotidyltransferase 1, mitochondrial OS=Homo sapiens GN=TRNT1 PE=1 SV=2	Q96Q11	27.65	16	36	434	8.104	50 kDa	0.12	1			1.0838			18.89	11	14	14.52	8	12	17.05	9	10
1352	Golgin subfamily A member 3 OS=Homo sapiens GN=GOLGA3 PE=1 SV=2	Q08378	30.17	45	120	1498	5.43994	167 kDa	0.32	1			1.1399			17.49	26	34	16.76	28	39	18.22	30	47
1353	RNA-binding protein 8A OS=Homo sapiens GN=RBM8A PE=1 SV=1	Q9Y5S9	30.46	9	22	174	5.71924	20 kDa	0.12	1	1		1.2077	1.5474		17.24	4	7	24.71	6	9	22.41	6	6
1354	S-phase kinase-associated protein 1 OS=Homo sapiens GN=SKP1 PE=1 SV=2	P63208	30.06	8	24	163	4.53857	19 kDa	0.83		1	1		1.0056	0.9177	20.25	5	7	20.86	6	8	30.06	8	9
1355	Toll-interacting protein OS=Homo sapiens GN=TOLLIP PE=1 SV=1	Q9H0E2	34.67	8	17	274	5.97314	30 kDa	1		1	1		2.0558	0.6915	13.5	3	3	20.8	6	7	27.01	6	7
1356	Cell division cycle 5-like protein OS=Homo sapiens GN=CDC5L PE=1 SV=2	Q99459	25.69	19	35	802	8.17725	92 kDa	1	1	1		0.8884	1.1362		20.95	14	17	13.84	9	12	7.73	6	6
1357	Polyadenylate-binding protein-interacting protein 1 OS=Homo sapiens GN=PAIP1 PE=1 SV=1	Q9H074	26.51	14	27	479	4.80518	54 kDa	0.32		1			0.6063		18.37	10	12	13.99	8	8	13.15	6	7
1358	Rho-associated protein kinase 2 OS=Homo sapiens GN=ROCK2 PE=1 SV=4	O75116	25.14	43	134	1388	6.02393	161 kDa	0.32	1			0.7171			16.86	27	45	14.19	25	48	13.9	24	41
1359	Amphiphysin OS=Homo sapiens GN=AMPH PE=1 SV=1	P49418	14.1	14	26	695	4.64014	76 kDa	0.32	1			0.6785			9.06	8	10	9.93	8	8	7.91	7	8
1360	Ankyrin repeat and MYND domain-containing protein 1 OS=Homo sapiens GN=ANKMY1 PE=2 SV=2	Q9P2S6	21.89	26	86	941	6.72705	106 kDa	0.32			1			0.888	12.86	13	30	13.5	13	24	16.58	17	32
1361	Melanotransferrin OS=Homo sapiens GN=MFI2 PE=1 SV=2	P08582	13.82	9	15	738	5.93506	80 kDa	0.32	1			1.5551			6.37	3	7	10.3	8	8
1362	Fibrocystin OS=Homo sapiens GN=PKHD1 PE=1 SV=1	P08F94	8.08	33	158	4074	6.56592	447 kDa	0.32	1			0.8041			4.42	18	44	5.96	23	54	4.84	21	60
1363	Pleckstrin homology domain-containing family G member 3 OS=Homo sapiens GN=PLEKHG3 PE=1 SV=1	A1L390	18.05	28	52	1219	6.55127	134 kDa	0.32	1			0.7807			10.34	14	17	5.99	9	12	15.5	20	23
1364	Ceroid-lipofuscinosis neuronal protein 5 OS=Homo sapiens GN=CLN5 PE=1 SV=2	O75503	25.42	11	45	358	7.40088	41 kDa	0.32	1			1.2586			17.88	6	15	19.83	7	19	10.89	5	11
1365	Out at first protein homolog OS=Homo sapiens GN=OAF PE=2 SV=1	Q86UD1	22.34	6	15	273	6.84424	31 kDa	0.0039	1	1	1	1.8695	1.685	1.5206	13.19	4	5	6.59	2	3	19.78	5	7
1366	60S acidic ribosomal protein P2 OS=Homo sapiens GN=RPLP2 PE=1 SV=1	P05387	39.13	4	10	115	4.53857	12 kDa	0.0039	1	1	1	0.6677	0.7365	0.6977	26.09	2	4	39.13	4	4	26.09	2	2
1367	Prefoldin subunit 2 OS=Homo sapiens GN=PFDN2 PE=1 SV=1	Q9UHV9	72.73	14	52	154	6.58057	17 kDa	0.87	1.0019	1.0019	1.0019	0.9797	1.1035	0.7459	38.31	9	20	43.51	8	17	48.7	9	15
1368	3'(2'),5'-bisphosphate nucleotidase 1 OS=Homo sapiens GN=BPNT1 PE=1 SV=1	O95861	21.1	6	15	308	5.69385	33 kDa	0.009	1	1	1	1.2092	1.192	1.1535	18.83	5	5	18.83	5	6	9.74	4	4
1369	Protein-L-isoaspartate(D-aspartate) O-methyltransferase OS=Homo sapiens GN=PCMT1 PE=1 SV=4	P22061	34.36	9	20	227	7.21045	25 kDa	0.009	1	1	1	1.3214	1.2829	1.3041	31.28	7	8	25.99	7	7	21.59	5	5
1370	Alpha-centractin OS=Homo sapiens GN=ACTR1A PE=1 SV=1	P61163	16.76	9	46	376	6.63916	43 kDa	0.51	1	1	1	1.0165	0.9815	0.8455	14.63	8	17	12.77	7	16	14.89	8	13
1371	Eukaryotic translation initiation factor 3 subunit L OS=Homo sapiens GN=EIF3L PE=1 SV=1	Q9Y262	18.79	10	22	564	6.34131	67 kDa	0.05	1	1	1	0.7962	0.8274	0.8395	6.74	5	5	8.16	6	6	17.91	9	11
1372	UPF0568 protein C14orf166 OS=Homo sapiens GN=C14orf166 PE=1 SV=1	Q9Y224	45.08	12	25	244	6.65381	28 kDa	0.39	1	1	1	0.8117	0.9964	1.1176	23.36	6	6	40.16	10	10	29.51	7	9
1373	Enolase-phosphatase E1 OS=Homo sapiens GN=ENOPH1 PE=1 SV=1	Q9UHY7	24.14	7	19	261	4.77979	29 kDa	0.05	1	1	1	1.0583	1.1335	1.0253	21.07	6	7	24.14	6	7	9.96	4	5
1374	FAS-associated factor 1 OS=Homo sapiens GN=FAF1 PE=1 SV=2	Q9UNN5	18	13	43	650	4.88135	74 kDa	0.021	1	1	1	1.2901	1.1322	1.0719	10.62	9	15	11.85	9	14	15.69	10	14
1375	Cytochrome c oxidase subunit 6B1 OS=Homo sapiens GN=COX6B1 PE=1 SV=2	P14854	74.42	6	12	86	7.04932	10 kDa	0.05	1	1	1	0.6673	0.5615	0.9115	31.4	3	4	74.42	6	6	22.09	2	2
1376	Tumor necrosis factor receptor superfamily member 12A OS=Homo sapiens GN=TNFRSF12A PE=1 SV=1	Q9NP84	47.29	6	11	129	8.95361	14 kDa	0.021	1	1	1	0.8732	0.8627	0.8244	29.46	3	3	31.78	4	4	25.58	4	4
1377	Alpha-(1,3)-fucosyltransferase 11 OS=Homo sapiens GN=FUT11 PE=1 SV=1	Q495W5	31.5	18	33	492	5.93506	56 kDa	0.009	1	1	1	1.2761	1.3942	1.6344	21.34	11	15	13.21	6	7	21.95	10	11
1378	Lysosome-associated membrane glycoprotein 2 OS=Homo sapiens GN=LAMP2 PE=1 SV=2	P13473	15.61	6	16	410	5.63037	45 kDa	0.009	1	1	1	1.5727	1.6514	1.7586	13.41	5	7	9.27	4	5	8.78	4	4
1379	Galactose-3-O-sulfotransferase 4 OS=Homo sapiens GN=GAL3ST4 PE=1 SV=1	Q96RP7	32.72	14	35	486	10.1841	54 kDa	0.05	1	1	1	1.2852	1.0341	1.1942	15.23	7	11	23.25	9	11	22.43	10	13
1380	Peptidyl-prolyl cis-trans isomerase NIMA-interacting 4 OS=Homo sapiens GN=PIN4 PE=1 SV=1	Q9Y237	59.54	9	19	131	9.77393	14 kDa	0.05	1	1	1	0.7694	0.6585	0.863	37.4	6	7	16.79	3	4	51.15	6	8
1381	COP9 signalosome complex subunit 3 OS=Homo sapiens GN=COPS3 PE=1 SV=3	Q9UNS2	21.75	8	18	423	6.65381	48 kDa	0.12	1	1		0.7746	0.8505		10.4	5	7	10.87	5	5	12.53	5	6
1382	Dermokine OS=Homo sapiens GN=DMKN PE=1 SV=3	Q6E0U4	11.34	6	27	476	7.28369	47 kDa	0.12	1	1		0.9694	0.876		5.67	4	6	11.34	5	11	8.61	4	10
1383	Endothelin-converting enzyme 1 OS=Homo sapiens GN=ECE1 PE=1 SV=2	P42892	14.03	12	39	770	5.88428	87 kDa	0.51	1	1	1	1.1455	0.9783	0.9476	8.57	7	12	11.3	9	16	7.53	6	11
1384	AP2-associated protein kinase 1 OS=Homo sapiens GN=AAK1 PE=1 SV=3	Q2M2I8	17.17	14	31	961	6.59521	104 kDa	0.05	1	1	1	1.0203	1.0301	1.0001	6.45	6	9	7.8	9	10	11.65	9	12
1385	Armadillo repeat-containing protein 1 OS=Homo sapiens GN=ARMC1 PE=1 SV=1	Q9NVT9	19.86	6	19	282	5.74463	31 kDa	0.83	1	1		1.2721	1.0031		13.48	4	9	11.35	3	5	11.35	3	5
1386	Eukaryotic translation initiation factor 2 subunit 1 OS=Homo sapiens GN=EIF2S1 PE=1 SV=3	P05198	26.03	11	32	315	5.08447	36 kDa	0.05	1	1	1	0.5725	0.4752	0.5117	19.05	7	12	14.92	6	11	15.87	7	9
1387	Chondroitin sulfate synthase 2 OS=Homo sapiens GN=CHPF PE=1 SV=2	Q8IZ52	23.35	19	40	775	6.93213	85 kDa	0.25	1	1	1	1.6479	1.0591	0.8511	9.42	9	12	10.06	8	13	14.32	12	15
1388	Vesicle-associated membrane protein-associated protein A OS=Homo sapiens GN=VAPA PE=1 SV=3	Q9P0L0	50.2	18	43	249	8.6167	28 kDa	1		1	1		0.8843	1.125	31.33	9	12	37.75	11	14	36.95	12	17
1389	Methionine adenosyltransferase 2 subunit beta OS=Homo sapiens GN=MAT2B PE=1 SV=1	Q9NZL9	23.35	9	36	334	7.35693	38 kDa	0.51	1	1	1	1.0254	0.9977	0.992	15.87	7	12	12.28	6	10	19.76	8	14
1390	Apolipoprotein L2 OS=Homo sapiens GN=APOL2 PE=1 SV=1	Q9BQE5	21.66	9	20	337	6.7417	37 kDa	0.77	1	1	1	1.1761	1.1646	1.3932	7.72	3	4	17.8	8	8	14.24	6	8
1391	UDP-glucose 6-dehydrogenase OS=Homo sapiens GN=UGDH PE=1 SV=1	O60701	21.26	13	26	494	7.12256	55 kDa	0.021	1	1		0.8657	0.7806		13.16	8	9	12.35	7	9	9.72	6	8
1392	Ras GTPase-activating protein-binding protein 1 OS=Homo sapiens GN=G3BP1 PE=1 SV=1	Q13283	20.17	11	29	466	5.51611	52 kDa	0.05	1	1	1	1.3063	1.2781	1.3895	15.02	7	9	15.45	7	9	13.09	7	11
1393	NKG2D ligand 2 OS=Homo sapiens GN=ULBP2 PE=1 SV=1	Q9BZM5	19.92	5	14	246	7.29834	27 kDa	0.12	1			1.1192			11.38	3	4	15.45	4	5	15.85	4	5
1394	Hsc70-interacting protein OS=Homo sapiens GN=ST13 PE=1 SV=2	P50502	31.98	15	31	369	5.2749	41 kDa	0.05	1	1	1	0.6962	0.5847	0.7069	27.1	10	13	24.93	9	11	12.74	6	7
1395	Splicing factor U2AF 65 kDa subunit OS=Homo sapiens GN=U2AF2 PE=1 SV=4	P26368	20.63	14	25	475	9.08545	54 kDa	0.25		1	1		1.0497	1.2016	11.37	8	11	6.32	4	4	11.16	7	10
1396	Alpha/beta hydrolase domain-containing protein 14B OS=Homo sapiens GN=ABHD14B PE=1 SV=1	Q96IU4	21.9	7	24	210	6.40479	22 kDa	0.12	1		1	1.1171		1.3507	21.43	6	8	21.9	7	9	21.43	6	7
1397	Protein CDV3 homolog OS=Homo sapiens GN=CDV3 PE=1 SV=1	Q9UKY7	41.09	10	26	258	6.40479	27 kDa	0.12	1	1		1.2746	1.4953		14.73	7	9	20.54	6	8	37.21	8	9
1398	Suprabasin OS=Homo sapiens GN=SBSN PE=2 SV=2	Q6UWP8	19.49	7	30	590	7.00537	61 kDa	0.05	1	1	1	0.7102	0.2573	0.767	14.58	5	9	12.88	4	10	14.07	4	11
1399	Heat shock factor-binding protein 1 OS=Homo sapiens GN=HSBP1 PE=1 SV=1	O75506	48.68	7	23	76	4.36084	9 kDa	0.32			1			0.6587	39.47	4	7	48.68	6	8	47.37	6	8
1400	Putative GTP cyclohydrolase 1 type 2 NIF3L1 OS=Homo sapiens GN=NIF3L1 PE=1 SV=2	Q9GZT8	27.59	13	23	377	6.65381	42 kDa	0.05	1	1	1	0.8918	0.9346	0.8128	18.04	8	8	22.81	10	10	14.32	5	5
1401	Protein-tyrosine sulfotransferase 1 OS=Homo sapiens GN=TPST1 PE=2 SV=1	O60507	23.24	12	26	370	9.08545	42 kDa	0.05	1	1	1	0.5661	0.6506	0.7421	16.76	9	9	15.95	7	9	14.32	7	8
1402	Histone-lysine N-methyltransferase SETD7 OS=Homo sapiens GN=SETD7 PE=1 SV=1	Q8WTS6	7.92	3	11	366	4.62744	41 kDa	0.39	1	1	1	0.9894	1.1252	1.0457	7.92	3	3	5.19	2	5	5.19	2	3
1403	Apolipoprotein A-I OS=Homo sapiens GN=APOA1 PE=1 SV=1	P02647	24.72	10	51	267	5.75732	31 kDa	0.05	1	1	1	1.0874	1.1551	1.1157	20.22	7	17	15.73	7	17	18.35	8	17
1404	26S proteasome non-ATPase regulatory subunit 3 OS=Homo sapiens GN=PSMD3 PE=1 SV=2	O43242	28.65	19	43	534	8.44092	61 kDa	0.28	1	1		0.8994	1.0114		23.03	13	15	22.47	12	19	14.79	9	9
1405	EP300-interacting inhibitor of differentiation 2 OS=Homo sapiens GN=EID2 PE=1 SV=3	Q8N6I1	39.83	11	46	236	7.45947	25 kDa	0.32		1			1.6362		16.53	7	10	19.07	6	18	36.02	10	18
1406	Copper transport protein ATOX1 OS=Homo sapiens GN=ATOX1 PE=1 SV=1	O00244	30.88	3	13	68	7.23975	7 kDa	0.05	1	1	1	1.2722	1.0284	1.582	30.88	3	4	30.88	3	5	30.88	3	4
1407	Ubiquitin-associated protein 2-like OS=Homo sapiens GN=UBAP2L PE=1 SV=2	Q14157	13.62	16	42	1087	7.10791	115 kDa	0.05		1	1		1.0679	1.0658	9.66	11	12	12.05	13	17	9.94	11	13
1408	Adseverin OS=Homo sapiens GN=SCIN PE=1 SV=4	Q9Y6U3	14.69	13	35	715	5.70654	80 kDa	0.12	1		1	0.7255		0.5891	7.97	9	13	11.47	8	11	6.85	7	11
1409	GMP synthase [glutamine-hydrolyzing] OS=Homo sapiens GN=GMPS PE=1 SV=1	P49915	11.11	10	21	693	6.87354	77 kDa	0.12	1	1		1.2214	1.0603		8.37	7	7	8.08	7	7	8.8	7	7
1410	Procollagen-lysine,2-oxoglutarate 5-dioxygenase 2 OS=Homo sapiens GN=PLOD2 PE=1 SV=2	O00469	21.98	16	37	737	6.7124	85 kDa	0.12	1	1		0.7583	0.9225		11.4	8	12	11.94	7	11	13.84	9	14
1411	Coiled-coil domain-containing protein 168 OS=Homo sapiens GN=CCDC168 PE=2 SV=2	Q8NDH2	18.23	45	101	2452	9.30518	278 kDa	0.32		1			2.3843		8.77	22	34	8.65	23	37	9.62	23	30
1412	Bromodomain adjacent to zinc finger domain protein 2A OS=Homo sapiens GN=BAZ2A PE=1 SV=4	Q9UIF9	16.69	36	83	1905	6.63916	211 kDa	0.32	1			1.1219			8.14	19	30	10.5	20	28	9.4	21	25
1413	Kinesin-like protein KIF1A OS=Homo sapiens GN=KIF1A PE=1 SV=2	Q12756	19.76	35	76	1690	6.21436	191 kDa	0.32			1			1.4823	10.83	20	28	12.6	21	26	10.3	18	22
1414	Pre-mRNA-processing-splicing factor 8 OS=Homo sapiens GN=PRPF8 PE=1 SV=2	Q6P2Q9	16.57	40	109	2335	8.83643	274 kDa	0.32		1			0.8512		7.71	22	37	9.76	21	37	9.08	20	35
1415	Nuclear pore complex protein Nup93 OS=Homo sapiens GN=NUP93 PE=1 SV=2	Q8N1F7	21	18	45	819	5.71924	93 kDa	0.32		1			0.8802		13.31	13	22	9.04	8	13	9.4	7	10
1416	Exonuclease 1 OS=Homo sapiens GN=EXO1 PE=1 SV=2	Q9UQ84	17.97	16	43	846	8.30908	94 kDa	0.32		1			1.2512		13.71	12	15	9.22	9	12	9.34	9	16
1417	Geranylgeranyl transferase type-2 subunit alpha OS=Homo sapiens GN=RABGGTA PE=1 SV=2	Q92696	12.87	9	20	567	5.66846	65 kDa	0.32	1			1.0571			6.88	5	8	8.47	6	8	4.06	3	4
1418	Uncharacterized protein C12orf42 OS=Homo sapiens GN=C12orf42 PE=2 SV=2	Q96LP6	36.39	16	48	360	9.59814	40 kDa	0.32	1			0.8641			27.22	11	19	20	11	13	22.5	8	16
1419	Protein SET OS=Homo sapiens GN=SET PE=1 SV=3	Q01105	18.62	6	14	290	4.32275	33 kDa	0.32	1			0.9914			16.9	5	5	12.07	3	4	17.59	5	5
1420	Exostosin-like 2 OS=Homo sapiens GN=EXTL2 PE=1 SV=1	Q9UBQ6	16.06	5	12	330	8.95361	37 kDa	0.32	1			1.1528			10	3	5	2.12	1	2	11.52	4	5
1421	Ankyrin repeat and FYVE domain-containing protein 1 OS=Homo sapiens GN=ANKFY1 PE=1 SV=2	Q9P2R3	18.22	22	56	1169	6.1001	128 kDa	0.32		1			1.2089		15.74	18	23	10.18	13	19	8.81	12	14
1422	Zinc finger protein 397 OS=Homo sapiens GN=ZNF397 PE=1 SV=2	Q8NF99	21.91	12	33	534	7.26904	61 kDa	0.12		1	1		0.7215	0.7466	8.43	5	8	17.23	9	15	12.36	5	10
1423	LIM and cysteine-rich domains protein 1 OS=Homo sapiens GN=LMCD1 PE=1 SV=1	Q9NZU5	33.42	13	27	365	7.92822	41 kDa	1	1		1	1.149		0.8644	10.68	5	8	19.45	6	10	16.99	7	9
1424	Arylsulfatase B OS=Homo sapiens GN=ARSB PE=1 SV=1	P15848	28.52	14	29	533	8.20654	60 kDa	1	1	1		0.7338	1.1764		8.26	4	6	18.57	8	9	11.26	8	14
1425	Trifunctional purine biosynthetic protein adenosine-3 OS=Homo sapiens GN=GART PE=1 SV=1	P22102	14.36	18	53	1010	6.69775	108 kDa	0.83	1.0036	1.0036		1.0075	0.8743		8.81	12	16	9.8	11	16	11.39	14	21
1426	Sec1 family domain-containing protein 1 OS=Homo sapiens GN=SCFD1 PE=1 SV=4	Q8WVM8	28.66	17	41	642	6.26514	72 kDa	0.32		1			0.9621		19.47	11	16	11.21	9	14	16.51	8	11
1427	Elongation factor 1-delta OS=Homo sapiens GN=EEF1D PE=1 SV=5	P29692	37.37	14	44	281	5.0083	31 kDa	0.12	1		1	1.2394		1.0309	28.83	11	16	21	8	12	25.98	9	16
1428	Eukaryotic initiation factor 4A-II OS=Homo sapiens GN=EIF4A2 PE=1 SV=2	Q14240	46.44	25	82	407	5.47803	46 kDa	1	1	1		0.8209	1.1283		32.68	17	27	32.68	15	24	40.29	20	31
1429	Vacuolar protein sorting-associated protein 26A OS=Homo sapiens GN=VPS26A PE=1 SV=2	O75436	28.44	13	32	327	6.56592	38 kDa	0.32		1			1.0048		14.98	8	10	21.1	9	10	17.43	9	12
1430	CDK5 regulatory subunit-associated protein 3 OS=Homo sapiens GN=CDK5RAP3 PE=1 SV=2	Q96JB5	18.77	11	27	506	4.75439	57 kDa	0.32	1			1.0657			8.1	6	9	13.04	8	10	11.07	7	8
1431	1,2-dihydroxy-3-keto-5-methylthiopentene dioxygenase OS=Homo sapiens GN=ADI1 PE=1 SV=1	Q9BV57	40.78	11	30	179	5.68115	21 kDa	0.12	1	1		1.2232	1.2313		33.52	8	11	32.96	7	10	26.26	6	9
1432	Calcium/calmodulin-dependent protein kinase type II subunit delta OS=Homo sapiens GN=CAMK2D PE=1 SV=3	Q13557	28.66	17	42	499	7.25439	56 kDa	1	1		1	1.0743		0.9215	14.83	10	16	13.03	8	9	20.24	11	17
1433	26S protease regulatory subunit 6A OS=Homo sapiens GN=PSMC3 PE=1 SV=3	P17980	32.12	16	41	439	5.23682	49 kDa	0.83	1	1		0.9556	1.0507		28.02	13	16	12.76	7	14	13.67	8	11
1434	Disintegrin and metalloproteinase domain-containing protein 12 OS=Homo sapiens GN=ADAM12 PE=1 SV=3	O43184	14.52	13	25	909	8.39697	100 kDa	0.043	1	1		0.7357	0.7125		9.13	8	9	9.46	8	9	5.5	7	7
1435	Ubiquitin domain-containing protein UBFD1 OS=Homo sapiens GN=UBFD1 PE=1 SV=2	O14562	38.19	14	32	309	5.77002	33 kDa	0.32	1			1.1308			32.69	11	13	28.8	9	13	12.62	5	6
1436	Sialidase-1 OS=Homo sapiens GN=NEU1 PE=1 SV=1	Q99519	12.77	8	15	415	5.88428	45 kDa	0.05	1	1		1.445	1.6665		10.84	6	7	8.67	6	7	1.93	1	1
1437	Aspartyl/asparaginyl beta-hydroxylase OS=Homo sapiens GN=ASPH PE=1 SV=3	Q12797	20.32	18	38	758	5.0083	86 kDa	0.32		1			0.9043		12.66	11	11	13.98	10	12	13.46	11	15
1438	Probable cysteine--tRNA ligase, mitochondrial OS=Homo sapiens GN=CARS2 PE=1 SV=1	Q9HA77	15.6	11	23	564	8.33838	62 kDa	0.32	1			0.8366			11.35	7	10	9.75	8	8	5.14	4	5
1439	Rho guanine nucleotide exchange factor 5 OS=Homo sapiens GN=ARHGEF5 PE=1 SV=3	Q12774	23.29	34	105	1597	5.52881	177 kDa	0.32	1			0.8864			14.53	20	35	12.65	16	33	8.14	13	37
1440	Dynamin-1-like protein OS=Homo sapiens GN=DNM1L PE=1 SV=2	O00429	20.79	17	56	736	6.81494	82 kDa	0.32			1			0.8552	12.09	12	21	14.81	12	19	11.14	9	16
1441	Partitioning defective 3 homolog OS=Homo sapiens GN=PARD3 PE=1 SV=2	Q8TEW0	28.02	41	72	1356	7.6792	151 kDa	0.32		1			0.6714		14.68	22	29	8.63	14	16	16.15	18	27
1442	CLIP-associating protein 1 OS=Homo sapiens GN=CLASP1 PE=1 SV=1	Q7Z460	19.83	32	86	1538	9.02686	169 kDa	0.32		1			0.6173		7.48	13	24	9.75	16	28	12.42	19	34
1443	Paxillin OS=Homo sapiens GN=PXN PE=1 SV=3	P49023	31.47	17	65	591	6.18896	65 kDa	0.32		1			1.4547		15.91	9	14	19.46	8	16	18.78	10	35
1444	FERM domain-containing protein 7 OS=Homo sapiens GN=FRMD7 PE=1 SV=1	Q6ZUT3	14.85	15	37	714	7.89893	82 kDa	0.32			1			0.3196	7	8	11	5.74	7	11	12.89	11	15
1445	Transcription activator BRG1 OS=Homo sapiens GN=SMARCA4 PE=1 SV=2	P51532	20.52	33	65	1647	7.88428	185 kDa	0.32			1			0.1901	7.35	13	14	11.66	17	24	12.99	19	27
1446	Iron-sulfur cluster assembly enzyme ISCU, mitochondrial OS=Homo sapiens GN=ISCU PE=1 SV=2	Q9H1K1	31.14	7	41	167	9.48096	18 kDa	0.32	1			1.2719			16.77	5	12	17.96	4	14	22.16	5	15
1447	ATP-dependent RNA helicase DDX3Y OS=Homo sapiens GN=DDX3Y PE=1 SV=2	O15523	26.97	25	49	660	7.54736	73 kDa	0.32		1			0.8252		16.06	11	15	16.97	13	18	19.24	14	16
1448	HCLS1-binding protein 3 OS=Homo sapiens GN=HS1BP3 PE=1 SV=1	Q53T59	19.9	6	12	392	5.0083	43 kDa	0.0039	0.9962	0.9962	0.9962	1.2456	1.3217	1.3752	8.93	3	4	15.82	4	5	10.97	3	3
1449	AH receptor-interacting protein OS=Homo sapiens GN=AIP PE=1 SV=2	O00170	23.03	8	22	330	6.29053	38 kDa	0.05	1	1	1	1.1412	1.0055	1.0742	13.33	6	8	8.79	4	5	20.91	7	9
1450	Complement decay-accelerating factor OS=Homo sapiens GN=CD55 PE=1 SV=4	P08174	19.16	9	21	381	7.59131	41 kDa	0.05	1	1	1	1.6007	1.5185	1.7613	8.66	4	4	14.17	7	9	15.49	7	8
1451	Acidic leucine-rich nuclear phosphoprotein 32 family member A OS=Homo sapiens GN=ANP32A PE=1 SV=1	P39687	30.12	8	22	249	4.09424	29 kDa	0.05	1	1	1	0.4581	0.4637	0.414	24.9	7	9	17.67	5	5	30.12	8	8
1452	Alpha-L-iduronidase OS=Homo sapiens GN=IDUA PE=1 SV=2	P35475	15.16	12	48	653	9.14404	73 kDa	0.32	1			0.8401			9.49	7	15	13.02	9	16	10.57	9	17
1453	cAMP-dependent protein kinase catalytic subunit alpha OS=Homo sapiens GN=PRKACA PE=1 SV=2	P17612	22.79	14	24	351	8.79248	41 kDa	0.32		1			0.7286		12.54	7	7	14.53	7	7	17.09	10	10
1454	Mitogen-activated protein kinase 1 OS=Homo sapiens GN=MAPK1 PE=1 SV=3	P28482	28.06	9	24	360	6.97607	41 kDa	0.021	1.0015	1.0015	1.0015	1.2051	1.1231	1.1871	16.11	7	8	17.78	6	7	26.39	8	9
1455	Macrophage migration inhibitory factor OS=Homo sapiens GN=MIF PE=1 SV=4	P14174	27.83	4	19	115	7.88428	12 kDa	0.05	1	1	1	0.7806	0.8367	0.7412	27.83	4	6	27.83	4	7	18.26	3	6
1456	Peptidyl-prolyl cis-trans isomerase-like 1 OS=Homo sapiens GN=PPIL1 PE=1 SV=1	Q9Y3C6	42.77	8	19	166	7.98682	18 kDa	0.77	1	1	1	0.9544	1.0827	0.8325	30.12	5	8	21.69	5	6	32.53	5	5
1457	Coatomer subunit zeta-2 OS=Homo sapiens GN=COPZ2 PE=2 SV=1	Q9P299	37.62	7	17	210	5.17334	24 kDa	0.05	1	1	1	0.9611	0.8355	0.8608	10.95	3	5	19.05	5	6	30.48	5	6
1458	1-phosphatidylinositol 4,5-bisphosphate phosphodiesterase gamma-1 OS=Homo sapiens GN=PLCG1 PE=1 SV=1	P19174	16.67	26	54	1290	6.04932	149 kDa	0.021	1	1	1	0.7181	0.7899	0.6114	9.69	15	19	8.84	13	17	11.78	16	18
1459	MOB kinase activator 1B OS=Homo sapiens GN=MOB1B PE=1 SV=3	Q7L9L4	23.61	5	12	216	6.72705	25 kDa	0.39	1	1	1	0.9543	0.9612	1.1508	17.13	4	4	20.37	4	4	20.37	4	4
1460	Tissue-type plasminogen activator OS=Homo sapiens GN=PLAT PE=1 SV=1	P00750	21.17	12	25	562	7.79639	63 kDa	0.51	1	1	1	1.0448	1.0194	0.9035	14.59	8	10	11.74	6	8	11.74	7	7
1461	Ubiquitin-associated and SH3 domain-containing protein B OS=Homo sapiens GN=UBASH3B PE=1 SV=2	Q8TF42	17.26	9	35	649	6.93213	73 kDa	0.32		1			2.0069		9.71	7	15	12.63	5	11	8.17	5	9
1462	Hematological and neurological expressed 1 protein OS=Homo sapiens GN=HN1 PE=1 SV=3	Q9UK76	26.62	4	18	154	5.60498	16 kDa	0.51	1	1	1	1.016	0.9977	0.896	22.73	3	6	26.62	4	7	13.64	2	5
1463	Glycogenin-1 OS=Homo sapiens GN=GYG1 PE=1 SV=4	P46976	22.57	8	17	350	5.52881	39 kDa	1		1	1		1.102	0.9997	14.86	6	6	15.71	5	6	14.29	4	5
1464	Neuroligin-4, X-linked OS=Homo sapiens GN=NLGN4X PE=1 SV=1	Q8N0W4	10.54	7	19	816	6.21436	92 kDa	0.05	1	1	1	1.2081	1.1365	1.2621	4.9	3	4	6.62	5	9	6.99	4	6
1465	Ras-related protein Rab-1A OS=Homo sapiens GN=RAB1A PE=1 SV=3	P62820	35.12	10	20	205	6.21436	23 kDa	0.021	1	1	1	1.109	1.136	1.0272	20	6	7	26.34	7	8	22.44	5	5
1466	Metalloproteinase inhibitor 4 OS=Homo sapiens GN=TIMP4 PE=1 SV=1	Q99727	19.64	4	13	224	7.79639	26 kDa	0.021	1	1	1	1.5474	3.9047	8.8706	12.5	3	5	19.64	4	5	12.5	3	3
1467	HLA class I histocompatibility antigen, A-2 alpha chain OS=Homo sapiens GN=HLA-A PE=1 SV=1	P01892	42.47	15	51	365	6.99072	41 kDa	1							37.53	13	21	30.68	10	15	32.05	11	15
1468	Transportin-1 OS=Homo sapiens GN=TNPO1 PE=1 SV=2	Q92973	11.36	13	28	898	4.98291	102 kDa	0.51	1	1	1	0.9338	1.0866	1.2299	7.91	9	11	5.9	7	7	8.91	10	10
1469	Branched-chain-amino-acid aminotransferase, cytosolic OS=Homo sapiens GN=BCAT1 PE=1 SV=3	P54687	29.27	9	22	386	5.30029	43 kDa	0.05	1		1	1.1802		1.273	17.1	6	9	15.8	5	7	9.07	4	6
1470	Endothelial protein C receptor OS=Homo sapiens GN=PROCR PE=1 SV=1	Q9UNN8	18.49	5	14	238	7.18115	27 kDa	0.12	1	1		1.131	1.5183		15.97	4	6	10.5	3	4	15.97	4	4
1471	Cystatin-M OS=Homo sapiens GN=CST6 PE=1 SV=1	Q15828	41.61	7	17	149	8.08936	17 kDa	0.51	1	1		0.8476	1.3011		30.87	5	6	22.15	4	4	40.27	6	7
1472	Tubulin beta-3 chain OS=Homo sapiens GN=TUBB3 PE=1 SV=2	Q13509	35.56	14	58	450	4.93213	50 kDa	0.05	1	1	1	0.5968	0.6019	0.6393	25.56	10	21	24.44	10	19	21.33	9	18
1473	Polyadenylate-binding protein 2 OS=Homo sapiens GN=PABPN1 PE=1 SV=3	Q86U42	35.29	12	32	306	5.05908	33 kDa	0.05	1	1	1	0.9157	0.816	0.9226	28.1	8	14	17.32	5	9	19.61	6	9
1474	DNA-directed RNA polymerase II subunit RPB9 OS=Homo sapiens GN=POLR2I PE=1 SV=1	P36954	23.2	4	16	125	5.13525	15 kDa	0.51	1	1	1	0.9414	0.9188	1.0304	23.2	3	4	23.2	4	6	18.4	3	6
1475	Proteasome subunit beta type-8 OS=Homo sapiens GN=PSMB8 PE=1 SV=3	P28062	48.55	13	32	276	7.43018	30 kDa	0.05	1	1	1	0.8279	0.7393	0.7767	22.83	7	8	30.43	7	12	39.13	8	12
1476	Protein Niban OS=Homo sapiens GN=FAM129A PE=1 SV=1	Q9BZQ8	12.93	14	47	928	4.77979	103 kDa	0.05	1	1	1	1.4188	1.4867	1.1596	9.91	11	17	7.11	10	16	6.68	9	14
1477	Carbonyl reductase [NADPH] 3 OS=Homo sapiens GN=CBR3 PE=1 SV=3	O75828	42.24	12	41	277	6.17627	31 kDa	0.05	1	1	1	1.049	1.0611	1.1523	40.43	11	17	27.44	8	12	24.19	6	12
1478	HLA class I histocompatibility antigen, A-11 alpha chain OS=Homo sapiens GN=HLA-A PE=1 SV=1	P13746	31.51	14	41	365	6.15088	41 kDa	0.56	1	1	1	1.084	0.9049	0.756	30.41	13	18	22.47	9	12	23.56	10	11
1479	D-dopachrome decarboxylase-like protein OS=Homo sapiens GN=DDTL PE=2 SV=1	A6NHG4	13.43	2	8	134	6.29053	14 kDa	0.05	1	1	1	0.8496	0.7311	0.9009	13.43	2	3	13.43	2	3	5.97	1	2
1480	Extracellular matrix protein 2 OS=Homo sapiens GN=ECM2 PE=2 SV=1	O94769	14.88	12	31	699	5.41455	80 kDa	0.11	0.9984	0.9984		0.8343	0.8384		13.3	10	13	9.01	6	8	11.16	8	10
1481	Copper chaperone for superoxide dismutase OS=Homo sapiens GN=CCS PE=1 SV=1	O14618	23.72	11	23	274	5.57959	29 kDa	0.32			1			0.8025	12.04	5	8	12.77	6	7	15.33	7	8
1482	Regulator of chromosome condensation OS=Homo sapiens GN=RCC1 PE=1 SV=1	P18754	25.42	9	22	421	7.51807	45 kDa	0.12	1	1		1.3471	1.1334		9.74	4	6	16.86	7	9	16.39	6	7
1483	40S ribosomal protein S21 OS=Homo sapiens GN=RPS21 PE=1 SV=1	P63220	55.42	6	20	83	8.49951	9 kDa	0.05	1	1		0.7572	0.8361		37.35	4	6	37.35	4	6	55.42	6	8
1484	Transcription elongation factor A protein 1 OS=Homo sapiens GN=TCEA1 PE=1 SV=2	P23193	34.88	15	31	301	8.38232	34 kDa	0.05	0.998	0.998		1.3307	1.2878		28.57	13	14	18.94	9	11	10.96	6	6
1485	Cullin-2 OS=Homo sapiens GN=CUL2 PE=1 SV=2	Q13617	23.49	17	31	745	6.91748	87 kDa	1		1	1		1.1836	0.5633	10.2	8	11	10.07	9	11	11.01	7	9
1486	Emerin OS=Homo sapiens GN=EMD PE=1 SV=1	P50402	20.87	6	11	254	5.50342	29 kDa	0.05	1	1		0.9075	0.7043		14.17	3	5	13.78	4	4	6.69	2	2
1487	Regulation of nuclear pre-mRNA domain-containing protein 1B OS=Homo sapiens GN=RPRD1B PE=1 SV=1	Q9NQG5	20.25	8	20	326	5.97314	37 kDa	1	1	1		1.0666	0.8786		18.71	7	8	10.12	4	5	11.96	5	7
1488	Eukaryotic translation initiation factor 3 subunit K OS=Homo sapiens GN=EIF3K PE=1 SV=1	Q9UBQ5	18.81	5	13	218	4.93213	25 kDa	0.32		1			0.8539		18.81	5	6	10.55	3	3	16.97	4	4
1489	Protein transport protein Sec24D OS=Homo sapiens GN=SEC24D PE=1 SV=2	O94855	10.95	13	25	1032	7.25439	113 kDa	0.32		1			0.6048		6.78	7	9	6.3	10	11	4.55	4	5
1490	Regulator of microtubule dynamics protein 3 OS=Homo sapiens GN=RMDN3 PE=1 SV=2	Q96TC7	17.23	11	33	470	5.09717	52 kDa	1	1	1		1.2815	0.9677		15.11	8	12	16.6	10	14	10.21	6	7
1491	Protein-glutamine gamma-glutamyltransferase 2 OS=Homo sapiens GN=TGM2 PE=1 SV=2	P21980	13.83	10	23	687	5.22412	77 kDa	0.32			1			0.9676	10.33	6	8	5.82	4	6	12.23	7	9
1492	Hyaluronan and proteoglycan link protein 3 OS=Homo sapiens GN=HAPLN3 PE=2 SV=1	Q96S86	35	9	23	360	6.52197	41 kDa	1	1		1	1.2834		0.6868	10.28	4	5	18.33	6	8	29.72	8	10
1493	ADP-ribosyl cyclase 2 OS=Homo sapiens GN=BST1 PE=1 SV=2	Q10588	29.56	8	13	318	7.79639	36 kDa	0.12	1		1	1.1931		1.239	15.09	5	5	10.69	3	3	17.61	5	5
1494	Adrenodoxin, mitochondrial OS=Homo sapiens GN=FDX1 PE=1 SV=1	P10109	54.89	14	35	184	5.8335	19 kDa	0.32		1			1.3134		33.7	7	11	36.41	7	10	54.89	10	14
1495	Beta-actin-like protein 2 OS=Homo sapiens GN=ACTBL2 PE=1 SV=2	Q562R1	59.57	19	136	376	5.59229	42 kDa	0.32			1			0.9385	47.61	14	44	32.18	12	47	42.02	14	45
1496	Histone H1.0 OS=Homo sapiens GN=H1F0 PE=1 SV=3	P07305	20.62	4	24	194	10.8433	21 kDa	0.51	1.0134	1.0134		1.032	0.8877		13.92	3	11	20.62	4	6	13.92	3	7
1497	Rho GTPase-activating protein 18 OS=Homo sapiens GN=ARHGAP18 PE=1 SV=3	Q8N392	25.79	17	32	663	6.44287	75 kDa	0.32			1			1.3879	10.41	7	13	9.2	7	8	18.25	11	11
1498	Complement component C7 OS=Homo sapiens GN=C7 PE=1 SV=2	P10643	16.84	13	30	843	6.48096	94 kDa	0.12	1	1		5.3317	3.7943		7.71	8	11	13.29	9	12	4.86	5	7
1499	Actin-related protein 2/3 complex subunit 1B OS=Homo sapiens GN=ARPC1B PE=1 SV=3	O15143	17.47	7	15	372	8.35303	41 kDa	0.12	1			1.2781			10.48	5	6	4.84	3	3	15.32	6	6
1500	V-type proton ATPase subunit F OS=Homo sapiens GN=ATP6V1F PE=1 SV=2	Q16864	35.29	6	24	119	5.51611	13 kDa	0.12	1	1		0.8321	0.9546		24.37	4	7	32.77	5	10	26.05	4	7
1501	Plasminogen OS=Homo sapiens GN=PLG PE=1 SV=2	P00747	16.3	13	32	810	7.23975	91 kDa	0.32		1			0.861		5.56	5	9	8.4	8	10	11.11	10	13
1502	Na(+)/H(+) exchange regulatory cofactor NHE-RF1 OS=Homo sapiens GN=SLC9A3R1 PE=1 SV=4	O14745	36.87	14	23	358	5.77002	39 kDa	1	1	1		0.9513	1.0002		13.41	6	7	18.99	6	8	21.79	8	8
1503	ATP-binding cassette sub-family A member 1 OS=Homo sapiens GN=ABCA1 PE=1 SV=3	O95477	11.37	32	103	2261	6.85889	254 kDa	0.32			1			1.4411	8.14	22	39	6.5	19	36	5.84	15	28
1504	cAMP-dependent protein kinase type II-alpha regulatory subunit OS=Homo sapiens GN=PRKAR2A PE=1 SV=2	P13861	24.5	11	19	404	5.07178	46 kDa	0.83	1	1		1.091	0.9787		8.66	5	6	14.85	6	6	20.54	7	7
1505	Single-stranded DNA-binding protein, mitochondrial OS=Homo sapiens GN=SSBP1 PE=1 SV=1	Q04837	28.38	5	14	148	9.59814	17 kDa	0.12	1	1		1.1295	1.3331		24.32	4	5	18.24	4	6	14.19	3	3
1506	60S ribosomal protein L8 OS=Homo sapiens GN=RPL8 PE=1 SV=2	P62917	32.68	7	13	257	11.0337	28 kDa	1	1		1	0.3207		1.3326	17.51	3	4	8.95	2	2	21.79	5	7
1507	Glucosamine-6-phosphate isomerase 1 OS=Homo sapiens GN=GNPDA1 PE=1 SV=1	P46926	28.37	9	20	289	6.91748	33 kDa	1	1	1		0.8596	1.0908		28.37	9	11	5.88	2	2	14.53	5	7
1508	WD repeat-containing protein 44 OS=Homo sapiens GN=WDR44 PE=1 SV=1	Q5JSH3	15.22	14	26	913	5.45264	101 kDa	0.32	1			0.8833			8.87	7	10	5.7	6	8	6.79	8	8
1509	Angiopoietin-related protein 1 OS=Homo sapiens GN=ANGPTL1 PE=2 SV=1	O95841	21.59	15	42	491	8.20654	57 kDa	0.32	1			0.8403			18.94	12	17	9.78	7	11	17.52	11	14
1510	Transforming growth factor beta receptor type 3 OS=Homo sapiens GN=TGFBR3 PE=1 SV=3	Q03167	10.93	12	21	851	5.70654	94 kDa	0.12	1	1		1.6583	1.5499		6.23	7	8	7.05	8	9	4	4	4
1511	RNA-binding protein 4B OS=Homo sapiens GN=RBM4B PE=1 SV=1	Q9BQ04	19.5	9	27	359	6.7417	40 kDa	0.32	1			0.9095			13.09	6	8	8.36	4	9	17.27	8	10
1512	Membrane-associated guanylate kinase, WW and PDZ domain-containing protein 3 OS=Homo sapiens GN=MAGI3 PE=1 SV=2	Q5TCQ9	21.51	41	86	1506	8.01611	166 kDa	0.32			1			0.0774	11.82	23	29	10.42	19	26	11.95	22	31
1513	Contactin-3 OS=Homo sapiens GN=CNTN3 PE=1 SV=3	Q9P232	10.21	12	37	1028	6.30322	113 kDa	0.12	1	1		2.3965	2.2116		6.91	7	13	8.37	10	14	7.49	9	10
1514	Tissue factor pathway inhibitor 2 OS=Homo sapiens GN=TFPI2 PE=1 SV=1	P48307	28.94	7	25	235	8.52881	27 kDa	0.32	1			1.0489			28.94	7	10	23.83	5	8	17.87	5	7
1515	E3 ISG15--protein ligase HERC5 OS=Homo sapiens GN=HERC5 PE=1 SV=2	Q9UII4	21.29	22	42	1024	7.6499	117 kDa	0.32		1			1.404		6.05	7	8	10.55	11	12	17.29	17	22
1516	Coiled-coil domain-containing protein 150 OS=Homo sapiens GN=CCDC150 PE=2 SV=2	Q8NCX0	27.97	42	122	1101	7.02002	129 kDa	1							17.26	27	45	16.08	24	43	13.71	23	34
1517	von Willebrand factor A domain-containing protein 2 OS=Homo sapiens GN=VWA2 PE=1 SV=1	Q5GFL6	19.6	16	80	755	8.01611	82 kDa	0.32			1			0.9626	13.25	9	24	9.54	8	21	8.87	10	35
1518	Pyruvate kinase PKLR OS=Homo sapiens GN=PKLR PE=1 SV=2	P30613	25.61	19	76	574	7.73779	62 kDa	0.32		1			1.0632		13.07	10	27	14.11	11	26	14.98	10	23
1519	Ankyrin repeat domain-containing protein 24 OS=Homo sapiens GN=ANKRD24 PE=2 SV=2	Q8TF21	18.85	30	78	1146	5.0083	124 kDa	0.32		1			2.2284		13.7	19	24	10.65	19	28	11.43	19	26
1520	Centrin-1 OS=Homo sapiens GN=CETN1 PE=1 SV=1	Q12798	30.23	7	22	172	4.88135	20 kDa	0.32	1			1.0443			25.58	5	9	17.44	4	7	22.67	4	6
1521	Transcription elongation factor B polypeptide 1 OS=Homo sapiens GN=TCEB1 PE=1 SV=1	Q15369	35.71	3	9	112	4.77979	12 kDa	0.12	1.0131			1.0512			30.36	2	5	23.21	2	3	12.5	1	1
1522	TRAF2 and NCK-interacting protein kinase OS=Homo sapiens GN=TNIK PE=1 SV=1	Q9UKE5	16.62	30	128	1360	7.1665	155 kDa	0.32		1			0.7813		12.79	21	44	9.63	20	40	11.1	19	44
1523	Discoidin, CUB and LCCL domain-containing protein 1 OS=Homo sapiens GN=DCBLD1 PE=1 SV=2	Q8N8Z6	20.56	15	32	715	8.04541	78 kDa	0.32			1			1.3558	6.01	6	9	13.43	10	11	11.05	8	12
1524	Epithelial discoidin domain-containing receptor 1 OS=Homo sapiens GN=DDR1 PE=1 SV=1	Q08345	21.91	20	38	913	6.82959	101 kDa	0.32		1			0.4701		4.71	5	7	11.17	10	13	17.09	15	18
1525	Disintegrin and metalloproteinase domain-containing protein 17 OS=Homo sapiens GN=ADAM17 PE=1 SV=1	P78536	18.33	17	37	824	5.75732	93 kDa	0.32	1			1.2786			17.48	15	17	9.71	9	11	6.8	8	9
1526	Peptidyl-prolyl cis-trans isomerase-like 3 OS=Homo sapiens GN=PPIL3 PE=1 SV=1	Q9H2H8	49.69	7	18	161	6.78564	18 kDa	0.32	1			1.0343			41.61	5	8	21.74	4	5	21.74	3	5
1527	DNA (cytosine-5)-methyltransferase 3B OS=Homo sapiens GN=DNMT3B PE=1 SV=1	Q9UBC3	20.98	20	36	853	8.42627	96 kDa	0.32		1			0.3127		8.79	9	12	13.6	12	13	8.21	9	11
1528	C4b-binding protein alpha chain OS=Homo sapiens GN=C4BPA PE=1 SV=2	P04003	15.91	9	16	597	7.29834	67 kDa	0.32		1			0.2269		5.03	3	5	7.37	5	7	7.54	3	4
1529	Sialic acid synthase OS=Homo sapiens GN=NANS PE=1 SV=2	Q9NR45	30.36	10	34	359	6.7417	40 kDa	0.32	1			1.4243			26.74	8	12	18.11	5	12	16.71	6	10
1530	Eukaryotic translation initiation factor 3 subunit I OS=Homo sapiens GN=EIF3I PE=1 SV=1	Q13347	37.54	9	16	325	5.64307	37 kDa	0.009	1	1	1	0.8491	0.9582	0.9145	16.31	4	4	12.92	5	5	29.23	7	7
1531	Histone H4 OS=Homo sapiens GN=HIST1H4A PE=1 SV=2	P62805	25.24	3	8	103	11.356	11 kDa	0.021	1	1	1	0.5754	0.4561	0.3314	17.48	2	2	17.48	2	3	25.24	3	3
1532	Coiled-coil domain-containing protein 58 OS=Homo sapiens GN=CCDC58 PE=1 SV=1	Q4VC31	40.28	6	13	144	7.81104	17 kDa	0.021	1	1	1	1.3774	1.5264	1.3997	27.78	4	4	27.78	5	5	18.75	4	4
1533	Molybdopterin synthase sulfur carrier subunit OS=Homo sapiens GN=MOCS2 PE=1 SV=1	O96033	39.77	5	17	88	4.71631	10 kDa	0.28	1		1	1.761		0.9762	23.86	3	5	39.77	4	6	23.86	4	6
1534	Mitochondrial peptide methionine sulfoxide reductase OS=Homo sapiens GN=MSRA PE=1 SV=1	Q9UJ68	23.4	7	15	235	8.08936	26 kDa	0.021	1	1	1	1.1407	1.1476	1.004	11.49	4	4	11.91	4	4	17.02	5	7
1535	3-ketoacyl-CoA thiolase, mitochondrial OS=Homo sapiens GN=ACAA2 PE=1 SV=2	P42765	35.01	11	26	397	8.08936	42 kDa	0.021	1	1	1	0.784	0.6801	0.783	20.15	6	8	27.2	8	12	9.07	5	6
1536	Sulfatase-modifying factor 1 OS=Homo sapiens GN=SUMF1 PE=1 SV=3	Q8NBK3	22.46	8	18	374	6.65381	41 kDa	0.56	1	1	1	1.0467	0.7223	0.9522	12.03	5	5	17.91	6	6	13.9	5	7
1537	Bifunctional ATP-dependent dihydroxyacetone kinase/FAD-AMP lyase (cyclizing) OS=Homo sapiens GN=DAK PE=1 SV=2	Q3LXA3	10.78	5	14	575	7.48877	59 kDa	0.51	1	1	1	0.9508	1.0205	0.9235	10.78	5	6	8.7	3	4	4	3	4
1538	Centrosomal protein of 78 kDa OS=Homo sapiens GN=CEP78 PE=1 SV=1	Q5JTW2	18.43	10	26	689	8.17725	76 kDa	0.12	1	1		1.2789	1.3756		14.51	7	11	7.4	6	9	6.39	5	6
1539	Purine nucleoside phosphorylase OS=Homo sapiens GN=PNP PE=1 SV=2	P00491	23.18	6	10	289	6.94678	32 kDa	0.87	1	1	1	1.0285	1.0452	0.8815	17.99	4	4	15.22	3	3	12.8	3	3
1540	Methylated-DNA--protein-cysteine methyltransferase OS=Homo sapiens GN=MGMT PE=1 SV=1	P16455	14.49	5	7	207	8.104	22 kDa	0.05	1	1	1	1.0201	1.195	1.1686	6.28	1	1	10.63	2	2	10.14	4	4
1541	EH domain-containing protein 2 OS=Homo sapiens GN=EHD2 PE=1 SV=2	Q9NZN4	24.68	14	29	543	6.45557	61 kDa	0.12	1	1		1.0252	1.287		14.55	8	8	18.05	10	12	16.57	9	9
1542	TOM1-like protein 2 OS=Homo sapiens GN=TOM1L2 PE=1 SV=1	Q6ZVM7	14.2	9	22	507	4.79248	56 kDa	0.12	1	1		0.3608	0.4772		12.62	7	7	7.3	6	8	12.23	7	7
1543	BSD domain-containing protein 1 OS=Homo sapiens GN=BSDC1 PE=1 SV=1	Q9NW68	26.98	9	24	430	4.48779	47 kDa	0.51	1	1	1	0.9796	1.0769	0.7735	21.4	7	10	10.7	4	7	10.7	4	7
1544	Protein BRICK1 OS=Homo sapiens GN=BRK1 PE=1 SV=1	Q8WUW1	40	4	10	75	5.45264	9 kDa	0.51	1	1	1	1.0389	0.9284	0.8214	28	3	4	28	3	3	30.67	3	3
1545	Spermine synthase OS=Homo sapiens GN=SMS PE=1 SV=2	P52788	17.49	9	31	366	5.021	41 kDa	0.77	1	1	1	1.1291	1.0018	0.8951	10.66	5	8	9.84	5	11	15.3	8	12
1546	Small glutamine-rich tetratricopeptide repeat-containing protein alpha OS=Homo sapiens GN=SGTA PE=1 SV=1	O43765	18.85	6	15	313	4.86865	34 kDa	0.028	1	1	1	0.9325	0.9369	0.976	17.25	5	5	11.18	4	6	8.31	3	4
1547	Dynein light chain 1, cytoplasmic OS=Homo sapiens GN=DYNLL1 PE=1 SV=1	P63167	38.2	3	10	89	7.40088	10 kDa	0.51	1	1	1	0.8912	0.9184	1.2826	38.2	3	3	38.2	3	3	38.2	3	4
1548	N-alpha-acetyltransferase 10 OS=Homo sapiens GN=NAA10 PE=1 SV=1	P41227	34.04	6	11	235	5.64307	26 kDa	0.51	1	1	1	0.9815	1.028	1.124	34.04	6	6	9.36	2	2	11.49	3	3
1549	High mobility group protein HMG-I/HMG-Y OS=Homo sapiens GN=HMGA1 PE=1 SV=3	P17096	52.34	5	17	107	10.3159	12 kDa	0.009	0.9989	0.9989	0.9989	0.4607	0.5334	0.6167	19.63	3	7	32.71	3	4	34.58	4	6
1550	Endoplasmic reticulum mannosyl-oligosaccharide 1,2-alpha-mannosidase OS=Homo sapiens GN=MAN1B1 PE=1 SV=2	Q9UKM7	14.02	12	28	699	7.72314	80 kDa	0.15	1	1	1	1.344	1.2307	1.4909	10.01	8	10	7.87	5	9	9.3	8	9
1551	Small nuclear ribonucleoprotein E OS=Homo sapiens GN=SNRPE PE=1 SV=1	P62304	27.17	3	16	92	9.43701	11 kDa	0.51	1	1	1	0.7869	0.6083	1.1256	27.17	3	6	21.74	2	4	27.17	3	6
1552	Syndecan-1 OS=Homo sapiens GN=SDC1 PE=1 SV=3	P18827	11.94	3	10	310	4.62744	32 kDa	0.05	1	1	1	0.5774	0.8172	0.496	9.03	2	3	11.94	3	5	5.48	1	2
1553	Dynein light chain roadblock-type 2 OS=Homo sapiens GN=DYNLRB2 PE=1 SV=1	Q8TF09	38.54	4	14	96	7.50342	11 kDa	0.05	1	1	1	0.9304	0.9309	0.8955	21.88	3	5	20.83	2	4	38.54	3	5
1554	Enoyl-CoA hydratase, mitochondrial OS=Homo sapiens GN=ECHS1 PE=1 SV=4	P30084	35.86	10	19	290	8.07471	31 kDa	0.39	1	1	1	1.0422	0.8875	0.8275	15.86	5	6	23.45	8	10	13.1	3	3
1555	Heterogeneous nuclear ribonucleoprotein A0 OS=Homo sapiens GN=HNRNPA0 PE=1 SV=1	Q13151	30.49	15	35	305	9.29053	31 kDa	0.05	1	1	1	0.5967	0.5612	0.5669	26.23	9	11	28.85	12	14	16.39	6	10
1556	Ephrin-B2 OS=Homo sapiens GN=EFNB2 PE=1 SV=1	P52799	21.02	6	16	333	8.85107	37 kDa	0.021	1	1	1	1.3278	1.7083	1.7474	11.11	4	4	18.32	5	7	10.51	4	5
1557	SAP domain-containing ribonucleoprotein OS=Homo sapiens GN=SARNP PE=1 SV=3	P82979	31.9	8	34	210	6.41748	24 kDa	0.05	1	1	1	1.3859	1.2572	1.2513	24.29	4	6	22.86	6	10	17.62	5	18
1558	Probable aminopeptidase NPEPL1 OS=Homo sapiens GN=NPEPL1 PE=1 SV=3	Q8NDH3	9.56	6	19	523	6.87354	56 kDa	0.05	1	1	1	0.8135	0.7249	0.8851	9.56	6	9	4.02	3	6	6.31	3	4
1559	Pseudouridine-5'-monophosphatase OS=Homo sapiens GN=HDHD1 PE=1 SV=3	Q08623	7.02	2	9	228	5.31299	25 kDa	0.51	1	1	1	1.0986	1.2275	0.854	4.39	1	1	4.39	1	5	7.02	2	3
1560	Platelet-activating factor acetylhydrolase IB subunit gamma OS=Homo sapiens GN=PAFAH1B3 PE=1 SV=1	Q15102	17.75	4	11	231	6.84424	26 kDa	0.05	1	1	1	0.9411	0.9704	0.8759	10.82	2	3	6.49	2	2	10.39	3	6
1561	Fatty acid-binding protein, heart OS=Homo sapiens GN=FABP3 PE=1 SV=4	P05413	32.33	6	16	133	6.80029	15 kDa	0.15	1	1	1	1.1808	0.9883	1.0759	22.56	4	5	27.07	5	6	24.81	5	5
1562	Suppressor of G2 allele of SKP1 homolog OS=Homo sapiens GN=SUGT1 PE=1 SV=3	Q9Y2Z0	18.36	7	21	365	5.16064	41 kDa	0.51	1	1	1	1.0894	1.0849	0.9772	18.36	7	10	9.59	4	6	9.59	4	5
1563	Galactosylgalactosylxylosylprotein 3-beta-glucuronosyltransferase 3 OS=Homo sapiens GN=B3GAT3 PE=1 SV=2	O94766	17.01	9	28	335	8.26514	37 kDa	0.32	1			1.0159			13.43	7	11	15.52	8	9	14.93	7	8
1564	ELAV-like protein 1 OS=Homo sapiens GN=ELAVL1 PE=1 SV=2	Q15717	26.99	9	21	326	9.17334	36 kDa	0.51	1	1	1	0.9754	0.8704	1.0054	12.58	5	7	21.78	6	7	14.11	6	7
1565	Alpha-1,3-mannosyl-glycoprotein 2-beta-N-acetylglucosaminyltransferase OS=Homo sapiens GN=MGAT1 PE=2 SV=2	P26572	17.75	11	33	445	9.15869	51 kDa	0.32			1			1.2454	13.26	8	10	11.46	7	9	13.71	8	14
1566	Death-associated protein 1 OS=Homo sapiens GN=DAP PE=1 SV=3	P51397	36.27	6	12	102	9.31982	11 kDa	0.05	1	1	1	0.7998	0.9783	0.9184	24.51	4	5	27.45	4	5	7.84	1	2
1567	Huntingtin-interacting protein K OS=Homo sapiens GN=HYPK PE=1 SV=2	Q9NX55	37.98	5	17	129	4.93213	15 kDa	0.05	1	1	1	1.065	1.0767	1.1463	27.13	4	8	24.81	4	7	10.08	2	2
1568	Peptidyl-prolyl cis-trans isomerase FKBP2 OS=Homo sapiens GN=FKBP2 PE=1 SV=2	P26885	36.62	7	11	142	9.12939	16 kDa	0.32	1			0.8672			35.21	5	5	15.49	3	3	16.2	3	3
1569	NEDD8-conjugating enzyme Ubc12 OS=Homo sapiens GN=UBE2M PE=1 SV=1	P61081	35.52	10	16	183	7.69385	21 kDa	0.12	1	1		1.2068	1.3692		27.87	5	5	31.69	6	6	20.77	5	5
1570	Retinoic acid-induced protein 2 OS=Homo sapiens GN=RAI2 PE=1 SV=2	Q9Y5P3	15.28	6	16	530	5.26221	57 kDa	0.12	1	1		0.689	0.7767		8.3	3	4	3.96	2	5	10.94	5	7
1571	Ribonucleoside-diphosphate reductase subunit M2 B OS=Homo sapiens GN=RRM2B PE=1 SV=1	Q7LG56	16.24	6	15	351	4.97021	41 kDa	0.05	1		1	0.8211		0.7545	8.83	4	5	14.53	5	6	7.98	3	4
1572	Putative uncharacterized protein C17orf82 OS=Homo sapiens GN=C17orf82 PE=2 SV=2	Q86X59	43.43	12	22	251	10.3599	25 kDa	0.32			1			7.765	11.95	5	5	34.26	8	9	19.12	7	8
1573	4F2 cell-surface antigen heavy chain OS=Homo sapiens GN=SLC3A2 PE=1 SV=3	P08195	16.03	11	41	630	5.0083	68 kDa	0.12	1	1		1.3285	1.6938		10.63	7	14	8.57	7	13	13.81	9	14
1574	Migration and invasion enhancer 1 OS=Homo sapiens GN=MIEN1 PE=1 SV=1	Q9BRT3	33.91	3	21	115	4.37354	12 kDa	0.12	1	1		1.0505	1.15		13.91	2	8	33.91	3	7	13.91	2	6
1575	Protein phosphatase 1F OS=Homo sapiens GN=PPM1F PE=1 SV=3	P49593	16.52	8	33	454	5.09717	50 kDa	0.12	1	1		0.8513	0.9238		10.35	5	12	9.25	5	9	11.89	6	12
1576	Protein phosphatase 1A OS=Homo sapiens GN=PPM1A PE=1 SV=1	P35813	36.13	17	35	382	5.36377	42 kDa	1	1		1	1.0133		0.7461	19.37	9	14	21.73	10	13	16.49	7	8
1577	Secreted frizzled-related protein 1 OS=Homo sapiens GN=SFRP1 PE=1 SV=1	Q8N474	26.11	7	15	314	8.85107	35 kDa	0.32			1			0.966	9.87	4	4	14.33	5	6	16.88	5	5
1578	Complement C1q tumor necrosis factor-related protein 3 OS=Homo sapiens GN=C1QTNF3 PE=1 SV=1	Q9BXJ4	10.16	6	28	246	6.52197	27 kDa	0.32	1			0.8104			8.94	3	9	10.16	4	9	8.94	5	10
1579	Protein Dr1 OS=Homo sapiens GN=DR1 PE=1 SV=1	Q01658	30.68	5	12	176	4.75439	19 kDa	0.32	1			0.9648			15.34	3	4	17.61	4	4	26.7	4	4
1580	Sorting nexin-3 OS=Homo sapiens GN=SNX3 PE=1 SV=3	O60493	34.57	7	16	162	8.66064	19 kDa	0.05	1	1		1.1156	1.1027		25.93	5	5	20.37	5	5	31.48	6	6
1581	Dihydropteridine reductase OS=Homo sapiens GN=QDPR PE=1 SV=2	P09417	38.11	11	30	244	7.37158	26 kDa	1	1		1	0.9258		11.7645	27.87	7	7	28.28	8	12	18.44	8	11
1582	Tetratricopeptide repeat protein 7B OS=Homo sapiens GN=TTC7B PE=1 SV=3	Q86TV6	20.64	26	74	843	6.88818	94 kDa	0.32	1			0.4716			12.69	13	19	12.34	14	24	16.13	19	31
1583	Arpin OS=Homo sapiens GN=ARPIN PE=1 SV=1	Q7Z6K5	33.63	8	60	226	5.8335	25 kDa	0.12	1		1	1.1675		1.2859	23.01	6	21	33.63	8	20	23.01	6	19
1584	ADP-sugar pyrophosphatase OS=Homo sapiens GN=NUDT5 PE=1 SV=1	Q9UKK9	35.16	6	21	219	4.94482	24 kDa	0.12	1		1	0.9198		0.1104	28.31	4	6	28.77	5	7	20.55	3	8
1585	THAP domain-containing protein 3 OS=Homo sapiens GN=THAP3 PE=1 SV=1	Q8WTV1	25.1	8	17	239	10.2427	27 kDa	0.12	1		1	0.4268		0.4797	11.3	4	5	17.99	6	6	12.55	4	6
1586	Tyrosine-protein phosphatase non-receptor type substrate 1 OS=Homo sapiens GN=SIRPA PE=1 SV=2	P78324	29.96	16	34	504	6.97607	55 kDa	0.12	1	1		1.773	1.9829		14.48	8	9	13.69	6	8	19.25	11	17
1587	Phospholipase D3 OS=Homo sapiens GN=PLD3 PE=1 SV=1	Q8IV08	15.31	9	17	490	6.46826	55 kDa	0.32	1			1.4239			13.27	7	8	7.55	5	5	5.71	4	4
1588	Translation initiation factor eIF-2B subunit alpha OS=Homo sapiens GN=EIF2B1 PE=1 SV=1	Q14232	20.66	9	30	305	7.32764	34 kDa	0.12	1	1		1.074	1.1244		15.41	6	10	18.36	8	11	14.43	6	9
1589	Echinoderm microtubule-associated protein-like 3 OS=Homo sapiens GN=EML3 PE=1 SV=1	Q32P44	12.83	10	25	896	7.12256	95 kDa	0.32			1			0.9618	6.14	4	5	7.81	5	10	7.25	7	10
1590	Phosphoenolpyruvate carboxykinase [GTP], mitochondrial OS=Homo sapiens GN=PCK2 PE=1 SV=3	Q16822	21.25	13	33	640	7.62061	71 kDa	0.021	1	1		2.2372	2.7426		10.16	6	8	19.22	11	14	13.28	8	11
1591	CD59 glycoprotein OS=Homo sapiens GN=CD59 PE=1 SV=1	P13987	17.19	2	7	128	6.48096	14 kDa	0.083	1	1		1.0213	1.1303		17.19	2	3	17.19	2	3	9.38	1	1
1592	Small nuclear ribonucleoprotein Sm D3 OS=Homo sapiens GN=SNRPD3 PE=1 SV=1	P62318	47.62	6	13	126	10.3159	14 kDa	0.05	1	1		0.877	0.7668		19.84	3	3	41.27	5	7	18.25	3	3
1593	dCTP pyrophosphatase 1 OS=Homo sapiens GN=DCTPP1 PE=1 SV=1	Q9H773	42.35	10	30	170	5.03369	19 kDa	0.12	1	1		0.9752	0.9687		25.88	6	10	40	9	10	30.59	6	10
1594	BolA-like protein 2 OS=Homo sapiens GN=BOLA2 PE=1 SV=1	Q9H3K6	77.91	5	9	86	6.52197	10 kDa	0.12	1	1		0.603	0.7549		53.49	2	3	33.72	3	3	62.79	3	3
1595	ATP-binding cassette sub-family A member 12 OS=Homo sapiens GN=ABCA12 PE=1 SV=3	Q86UK0	9.25	29	73	2595	7.75244	293 kDa	0.05		1	1		1.0817	1.332	6.28	18	22	6.2	21	26	4.47	15	25
1596	PC4 and SFRS1-interacting protein OS=Homo sapiens GN=PSIP1 PE=1 SV=1	O75475	30	19	38	530	9.12939	60 kDa	0.12	1		1	1.1642		1.2724	20.57	12	13	14.91	10	12	16.79	10	13
1597	Inositol monophosphatase 1 OS=Homo sapiens GN=IMPA1 PE=1 SV=1	P29218	27.8	9	21	277	5.26221	30 kDa	0.32			1			1.2967	18.41	6	7	19.13	6	7	17.69	6	7
1598	Na(+)/H(+) exchange regulatory cofactor NHE-RF2 OS=Homo sapiens GN=SLC9A3R2 PE=1 SV=2	Q15599	27.89	11	19	337	7.92822	37 kDa	0.32	1			1.1005			17.21	7	7	15.73	6	7	15.73	5	5
1599	26S protease regulatory subunit 10B OS=Homo sapiens GN=PSMC6 PE=1 SV=1	P62333	28.79	13	33	389	7.48877	44 kDa	0.32		1			0.8603		19.79	9	14	18.51	8	11	13.37	7	8
1600	Ubiquitin-conjugating enzyme E2 variant 3 OS=Homo sapiens GN=UEVLD PE=1 SV=2	Q8IX04	27.39	11	25	471	7.09326	52 kDa	0.32			1			0.7214	19.32	9	11	10.4	5	5	21.23	7	9
1601	WAP four-disulfide core domain protein 1 OS=Homo sapiens GN=WFDC1 PE=2 SV=2	Q9HC57	23.64	6	19	220	8.38232	24 kDa	0.12	1		1	0.6259		0.6668	11.82	3	6	17.27	4	5	14.55	4	8
1602	Serine/arginine-rich splicing factor 9 OS=Homo sapiens GN=SRSF9 PE=1 SV=1	Q13242	31.22	11	38	221	8.646	26 kDa	0.12	1	1		0.7168	0.8831		27.6	9	15	30.32	9	13	20.81	6	10
1603	Biogenesis of lysosome-related organelles complex 1 subunit 5 OS=Homo sapiens GN=BLOC1S5 PE=1 SV=1	Q8TDH9	45.99	9	21	187	7.59131	22 kDa	0.12	1		1	0.7132		0.8718	30.48	6	7	26.74	7	8	26.74	5	6
1604	SUN domain-containing ossification factor OS=Homo sapiens GN=SUCO PE=1 SV=1	Q9UBS9	15.79	19	33	1254	5.0083	139 kDa	0.32			1			0.9588	9.33	9	11	7.18	9	11	6.62	10	11
1605	Golgi reassembly-stacking protein 2 OS=Homo sapiens GN=GORASP2 PE=1 SV=3	Q9H8Y8	7.96	5	21	452	4.81787	47 kDa	1	1		1	1.0474		0.9343	6.86	4	9	6.86	4	5	5.31	4	7
1606	Cubilin OS=Homo sapiens GN=CUBN PE=1 SV=5	O60494	12.78	37	94	3623	5.35107	399 kDa	1							5.27	19	25	5.41	19	31	8.31	26	38
1607	Interferon-induced 35 kDa protein OS=Homo sapiens GN=IFI35 PE=1 SV=5	P80217	41.26	12	41	286	6.0874	32 kDa	0.32	1			1.0309			34.97	10	15	22.38	7	14	14.34	5	12
1608	Exportin-T OS=Homo sapiens GN=XPOT PE=1 SV=2	O43592	20.89	20	45	962	5.38916	110 kDa	0.32			1			1.1582	10.29	11	12	11.85	14	18	12.58	12	15
1609	SNW domain-containing protein 1 OS=Homo sapiens GN=SNW1 PE=1 SV=1	Q13573	33.58	20	30	536	9.5249	61 kDa	0.32			1			0.9006	17.54	10	10	17.16	9	10	16.98	9	10
1610	Gamma-interferon-inducible lysosomal thiol reductase OS=Homo sapiens GN=IFI30 PE=1 SV=3	P13284	12.8	4	10	250	4.88135	28 kDa	0.32			1			1.1924	8.4	3	3	10	3	3	10	3	4
1611	Basic leucine zipper and W2 domain-containing protein 1 OS=Homo sapiens GN=BZW1 PE=1 SV=1	Q7L1Q6	24.58	15	43	419	5.92236	48 kDa	0.32	1			0.6283			18.38	9	13	17.66	9	14	18.14	10	16
1612	S-formylglutathione hydrolase OS=Homo sapiens GN=ESD PE=1 SV=2	P10768	33.69	9	17	282	7.02002	31 kDa	0.32	1			1.9176			16.31	5	5	17.02	6	6	21.63	6	6
1613	Twinfilin-1 OS=Homo sapiens GN=TWF1 PE=1 SV=3	Q12792	30.86	12	24	350	6.96143	40 kDa	0.44	1			1.0174			22	9	10	15.14	7	7	13.71	6	7
1614	Unconventional myosin-Vb OS=Homo sapiens GN=MYO5B PE=1 SV=3	Q9ULV0	17.97	45	89	1848	7.1958	214 kDa	0.32	1			1.3822			9.52	24	32	8.82	20	28	10.5	25	29
1615	Glutathione peroxidase 3 OS=Homo sapiens GN=GPX3 PE=1 SV=2	P22352	28.76	7	19	226	8.1333	26 kDa	0.12	1	1		1.5707	1.8605		22.12	6	7	25.66	6	7	17.26	4	5
1616	Protocadherin-17 OS=Homo sapiens GN=PCDH17 PE=2 SV=2	O14917	14.15	16	42	1159	5.18604	126 kDa	1	1	1		0.634	2.0358		6.13	8	11	7.68	10	13	8.89	11	18
1617	Vinexin OS=Homo sapiens GN=SORBS3 PE=1 SV=2	O60504	18.03	13	33	671	9.45166	75 kDa	0.32		1			0.8031		10.58	8	10	9.84	8	10	15.65	11	13
1618	Serine hydroxymethyltransferase, mitochondrial OS=Homo sapiens GN=SHMT2 PE=1 SV=3	P34897	28.37	17	35	504	8.52881	56 kDa	0.12	1			0.8876			16.67	10	12	18.85	11	12	20.24	11	11
1619	Proteasome subunit beta type-3 OS=Homo sapiens GN=PSMB3 PE=1 SV=2	P49720	15.61	5	29	205	6.55127	23 kDa	0.32		1			0.9447		15.12	3	8	15.61	5	10	15.61	5	11
1620	RILP-like protein 1 OS=Homo sapiens GN=RILPL1 PE=1 SV=1	Q5EBL4	26.05	13	28	403	5.21143	47 kDa	0.32	1			0.5492			23.82	11	12	11.66	5	8	8.19	5	8
1621	5'-3' exoribonuclease 2 OS=Homo sapiens GN=XRN2 PE=1 SV=1	Q9H0D6	24.21	22	44	950	7.47412	109 kDa	0.32		1			0.8739		14.32	14	17	16.53	14	15	11.26	11	12
1622	Aminoacylase-1 OS=Homo sapiens GN=ACY1 PE=1 SV=1	Q03154	25.98	14	34	408	6.17627	46 kDa	0.12	1			1.2283			15.69	8	11	10.05	5	10	20.83	10	13
1623	Protein ITFG3 OS=Homo sapiens GN=ITFG3 PE=1 SV=1	Q9H0X4	10.14	6	28	552	6.27783	60 kDa	0.32			1			1.2006	5.62	3	7	8.51	4	7	5.43	2	14
1624	Protein kintoun OS=Homo sapiens GN=DNAAF2 PE=1 SV=2	Q9NVR5	12.66	7	18	837	5.19873	91 kDa	0.32	1			1.6313			10.04	6	9	5.97	4	5	7.65	4	4
1625	6-phosphofructokinase, liver type OS=Homo sapiens GN=PFKL PE=1 SV=6	P17858	29.87	28	69	780	7.50342	85 kDa	0.32		1			1.2337		22.18	16	24	16.54	16	21	20.13	18	24
1626	Stromelysin-1 OS=Homo sapiens GN=MMP3 PE=1 SV=2	P08254	11.95	7	36	477	6.16357	54 kDa	0.32			1			1.3554	9.22	5	11	11.74	4	11	7.34	4	14
1627	Nucleoporin GLE1 OS=Homo sapiens GN=GLE1 PE=1 SV=2	Q53GS7	22.06	15	36	698	7.43018	80 kDa	0.32			1			1.3893	13.61	8	13	7.02	5	10	9.31	8	13
1628	Nucleolysin TIAR OS=Homo sapiens GN=TIAL1 PE=1 SV=1	Q01085	27.73	14	33	375	7.73779	42 kDa	0.32	1			0.9563			22.13	11	14	19.2	7	9	20.8	9	10
1629	COP9 signalosome complex subunit 2 OS=Homo sapiens GN=COPS2 PE=1 SV=1	P61201	29.35	13	22	443	5.52881	52 kDa	0.12	1			0.7483			11.96	6	9	11.74	7	9	11.96	4	4
1630	COP9 signalosome complex subunit 8 OS=Homo sapiens GN=COPS8 PE=1 SV=1	Q99627	25.84	4	7	209	5.37646	23 kDa	0.51	1	1	1	1.5889	1.1213	0.7013	11.48	2	2	18.66	3	3	11.96	2	2
1631	Adenosine kinase OS=Homo sapiens GN=ADK PE=1 SV=2	P55263	32.6	12	39	362	6.69775	41 kDa	0.05	1	1	1	1.1496	1.1473	1.0125	19.61	8	13	24.86	9	15	19.89	7	11
1632	Carnitine O-acetyltransferase OS=Homo sapiens GN=CRAT PE=1 SV=5	P43155	13.26	11	30	626	8.44092	71 kDa	0.05	1	1	1	1.0332	1.0266	1.1619	8.79	7	12	9.9	8	9	9.27	8	9
1633	Peroxiredoxin-4 OS=Homo sapiens GN=PRDX4 PE=1 SV=1	Q13162	23.62	8	28	271	6.29053	31 kDa	0.15	1	1	1	0.9674	1.1217	1.2318	19.93	7	10	16.97	6	8	21.03	7	10
1634	N-alpha-acetyltransferase 50 OS=Homo sapiens GN=NAA50 PE=1 SV=1	Q9GZZ1	17.16	3	7	169	8.80713	19 kDa	0.05	1	1	1	1.1143	1.7668	1.7998	12.43	2	2	17.16	3	3	12.43	2	2
1635	UPF0468 protein C16orf80 OS=Homo sapiens GN=C16orf80 PE=1 SV=1	Q9Y6A4	11.92	4	10	193	9.75928	23 kDa	0.51	1	1	1	0.9056	1.0277	1.049	11.92	4	4	11.92	4	4	7.25	2	2
1636	Importin-9 OS=Homo sapiens GN=IPO9 PE=1 SV=3	Q96P70	16.52	13	28	1041	4.80518	116 kDa	0.05	1	1	1	0.6343	0.7413	0.6817	8.26	8	10	11.05	9	12	4.61	5	6
1637	NudC domain-containing protein 1 OS=Homo sapiens GN=NUDCD1 PE=1 SV=2	Q96RS6	19.04	9	22	583	5.10986	67 kDa	0.05	1	1	1	1.3952	1.1888	1.1745	10.63	6	8	7.2	5	7	12.01	6	7
1638	39S ribosomal protein L12, mitochondrial OS=Homo sapiens GN=MRPL12 PE=1 SV=2	P52815	31.31	8	17	198	8.86572	21 kDa	0.05	1	1	1	0.2821	0.6363	0.8237	14.14	4	5	22.73	6	6	22.73	6	6
1639	Protein NDNF OS=Homo sapiens GN=NDNF PE=2 SV=2	Q8TB73	13.2	10	22	568	8.93896	65 kDa	0.25	1	1	1	0.9477	0.9671	1.1191	7.04	5	6	9.15	7	9	9.68	6	7
1640	COP9 signalosome complex subunit 5 OS=Homo sapiens GN=COPS5 PE=1 SV=4	Q92905	39.22	10	24	334	6.53662	38 kDa	0.05	1	1	1	0.7783	0.826	0.84	18.56	5	8	29.04	7	10	16.47	5	6
1641	Tubulin beta-4B chain OS=Homo sapiens GN=TUBB4B PE=1 SV=1	P68371	35.28	15	69	445	4.89404	50 kDa	0.51	1	1	1	1.0685	0.7131	0.8058	27.19	12	29	27.42	11	21	26.29	11	19
1642	Protein phosphatase 1 regulatory subunit 14B OS=Homo sapiens GN=PPP1R14B PE=1 SV=3	Q96C90	44.9	5	8	147	4.85596	16 kDa	0.51	1	1	1	1.2327	0.8875	0.8817	20.41	2	2	35.37	3	3	21.77	2	3
1643	Ribokinase OS=Homo sapiens GN=RBKS PE=1 SV=1	Q9H477	18.32	4	7	322	5.04639	34 kDa	0.05	1	1	1	0.8913	0.9661	0.914	3.11	1	1	14.29	3	3	7.14	2	3
1644	Pterin-4-alpha-carbinolamine dehydratase OS=Homo sapiens GN=PCBD1 PE=1 SV=2	P61457	63.46	7	25	104	6.80029	12 kDa	1	1	1		0.8983	1.196		32.69	5	8	55.77	6	10	40.38	5	7
1645	40S ribosomal protein S20 OS=Homo sapiens GN=RPS20 PE=1 SV=1	P60866	16.81	2	5	119	9.93506	13 kDa	0.12		1	1		0.2782	0.7952	16.81	2	2	9.24	1	1	16.81	2	2
1646	Small EDRK-rich factor 2 OS=Homo sapiens GN=SERF2 PE=1 SV=1	P84101	54.24	7	20	59	10.4478	7 kDa	0.51	1	1	1	0.9105	1.0431	0.8577	54.24	7	7	42.37	4	5	44.07	5	8
1647	3-hydroxyisobutyrate dehydrogenase, mitochondrial OS=Homo sapiens GN=HIBADH PE=1 SV=2	P31937	40.48	10	19	336	8.1333	35 kDa	0.32		1			0.8062		21.73	6	7	19.94	6	6	25.89	6	6
1648	Cartilage-associated protein OS=Homo sapiens GN=CRTAP PE=1 SV=1	O75718	18.7	9	21	401	5.73193	47 kDa	0.021	1	1	1	0.8339	0.7793	0.8005	8.48	5	6	14.96	7	7	15.96	7	8
1649	Serine-threonine kinase receptor-associated protein OS=Homo sapiens GN=STRAP PE=1 SV=1	Q9Y3F4	12.57	4	8	350	5.12256	38 kDa	0.46	0.998	0.998	0.998	1.0174	0.9613	0.8895	10.29	3	3	8.57	3	3	5.43	2	2
1650	Parathymosin OS=Homo sapiens GN=PTMS PE=1 SV=2	P20962	10.78	1	6	102	4.15771	12 kDa	0.05	1	1	1	0.7567	0.6629	0.6895	10.78	1	2	10.78	1	2	10.78	1	2
1651	Ubiquitin-related modifier 1 OS=Homo sapiens GN=URM1 PE=1 SV=1	Q9BTM9	12.87	1	6	101	4.66553	11 kDa	0.05	1	1	1	1.1794	1.1206	1.1694	12.87	1	2	12.87	1	3	12.87	1	1
1652	Tumor necrosis factor receptor superfamily member 1A OS=Homo sapiens GN=TNFRSF1A PE=1 SV=1	P19438	18.68	8	18	455	6.63916	50 kDa	0.05	1	1	1	2.3837	2.9325	2.4461	17.14	7	9	5.05	3	4	8.35	5	5
1653	N-sulphoglucosamine sulphohydrolase OS=Homo sapiens GN=SGSH PE=1 SV=1	P51688	13.75	8	16	502	6.94678	57 kDa	0.12	1		1	0.4294		0.5107	6.57	5	6	11.55	6	7	4.58	3	3
1654	Aspartyl aminopeptidase OS=Homo sapiens GN=DNPEP PE=1 SV=1	Q9ULA0	26.74	11	33	475	7.41553	52 kDa	0.51	1	1	1	1.0004	0.8568	0.6673	14.95	7	11	5.47	4	9	19.58	8	13
1655	Small ubiquitin-related modifier 2 OS=Homo sapiens GN=SUMO2 PE=1 SV=3	P61956	28.42	5	20	95	5.50342	11 kDa	0.05	1	1	1	1.0462	1.0995	1.057	28.42	4	7	28.42	5	8	28.42	4	5
1656	Electron transfer flavoprotein subunit beta OS=Homo sapiens GN=ETFB PE=1 SV=3	P38117	36.47	11	28	255	8.104	28 kDa	0.15	1	1	1	0.8358	0.8528	1.0405	23.92	8	12	15.69	6	9	18.43	5	7
1657	V-type proton ATPase subunit B, brain isoform OS=Homo sapiens GN=ATP6V1B2 PE=1 SV=3	P21281	24.46	10	25	511	5.80811	57 kDa	0.51	1	1	1	1.0703	0.7301	1.0517	9.78	5	8	12.52	6	8	20.55	7	9
1658	Fumarylacetoacetase OS=Homo sapiens GN=FAH PE=1 SV=2	P16930	11.46	8	21	419	6.94678	46 kDa	0.05	1	1	1	1.1308	1.2907	1.0548	7.88	4	6	5.73	3	4	11.46	8	11
1659	7,8-dihydro-8-oxoguanine triphosphatase OS=Homo sapiens GN=NUDT1 PE=1 SV=3	P36639	37.06	7	23	197	5.2749	23 kDa	0.05		1	1		1.3223	1.7438	27.92	5	7	17.26	3	6	26.4	5	10
1660	Pregnancy-specific beta-1-glycoprotein 5 OS=Homo sapiens GN=PSG5 PE=1 SV=3	Q15238	37.31	11	17	335	8.86572	38 kDa	0.05	1	1	1	0.7877	0.8268	0.7483	25.97	7	7	9.25	4	4	22.09	6	6
1661	Angiopoietin-related protein 4 OS=Homo sapiens GN=ANGPTL4 PE=1 SV=2	Q9BY76	19.21	9	16	406	8.85107	45 kDa	0.021	1	1	1	2.1059	1.6117	1.7161	15.02	6	6	8.13	4	4	13.05	6	6
1662	Actin-related protein 2/3 complex subunit 1A OS=Homo sapiens GN=ARPC1A PE=1 SV=2	Q92747	11.62	6	19	370	8.17725	42 kDa	0.51	1	1	1	0.9058	1.0192	0.9153	11.62	6	8	8.92	5	7	7.03	4	4
1663	Serine/threonine-protein phosphatase 4 catalytic subunit OS=Homo sapiens GN=PPP4C PE=1 SV=1	P60510	15.31	6	17	307	5.05908	35 kDa	0.56	0.9962	0.9962		1.0126	1.0325		14.98	5	6	14.98	5	6	9.12	5	5
1664	ADP-ribosylation factor-like protein 3 OS=Homo sapiens GN=ARL3 PE=1 SV=2	P36405	19.78	3	6	182	7.23975	20 kDa	0.12		1	1		0.8075	0.9415	13.74	2	2	10.44	2	2	13.74	2	2
1665	Nuclear receptor-binding protein OS=Homo sapiens GN=NRBP1 PE=1 SV=1	Q9UHY1	11.59	6	19	535	5.08447	60 kDa	0.05	1	1	1	0.8077	0.9851	0.8232	10.47	5	8	4.3	3	4	8.6	5	7
1666	Myosin regulatory light polypeptide 9 OS=Homo sapiens GN=MYL9 PE=1 SV=4	P24844	31.4	7	35	172	4.91943	20 kDa	0.05	1	1	1	1.4612	1.0364	1.2249	31.4	6	14	30.81	6	12	27.33	5	9
1667	Phospholysine phosphohistidine inorganic pyrophosphate phosphatase OS=Homo sapiens GN=LHPP PE=1 SV=2	Q9H008	14.81	6	22	270	6.15088	29 kDa	0.05	1	1	1	0.7821	0.9088	0.8972	11.85	4	6	12.96	5	10	8.52	4	6
1668	Lon protease homolog, mitochondrial OS=Homo sapiens GN=LONP1 PE=1 SV=2	P36776	17.94	16	32	959	6.39209	106 kDa	0.12	1			1.0434			10.53	10	13	9.91	9	12	7.19	7	7
1669	Serine/threonine-protein phosphatase PP1-beta catalytic subunit OS=Homo sapiens GN=PPP1CB PE=1 SV=3	P62140	16.51	7	16	327	6.18896	37 kDa	0.05	1.0095	1.0095		0.2617	0.7761		8.87	4	6	8.56	4	5	10.09	4	5
1670	Eukaryotic translation initiation factor 4E OS=Homo sapiens GN=EIF4E PE=1 SV=2	P06730	11.98	3	8	217	6.15088	25 kDa	0.05	1	1	1	1.2951	1.1937	1.4635	6.91	2	3	8.76	2	3	6.91	2	2
1671	Mitochondrial antiviral-signaling protein OS=Homo sapiens GN=MAVS PE=1 SV=2	Q7Z434	7.78	4	7	540	5.51611	57 kDa	0.05	1	1		0.8734	0.9364		6.67	3	3	5.19	2	2	4.26	2	2
1672	Breast carcinoma-amplified sequence 3 OS=Homo sapiens GN=BCAS3 PE=1 SV=3	Q9H6U6	12.93	11	22	928	6.69775	101 kDa	0.32			1			0.9913	7.97	5	6	6.79	5	5	7	8	11
1673	Contactin-6 OS=Homo sapiens GN=CNTN6 PE=1 SV=1	Q9UQ52	6.91	7	19	1028	5.99854	114 kDa	0.32	1			0.3298			6.03	5	6	4.28	5	8	4.57	5	5
1674	Charged multivesicular body protein 4a OS=Homo sapiens GN=CHMP4A PE=1 SV=3	Q9BY43	17.57	6	13	222	4.70361	25 kDa	0.32			1			0.8069	13.51	5	6	9.01	3	4	10.36	3	3
1675	Methylmalonyl-CoA epimerase, mitochondrial OS=Homo sapiens GN=MCEE PE=1 SV=1	Q96PE7	18.18	2	8	176	9.08545	19 kDa	0.12	1	1		2.4736	1.0427		6.82	1	2	18.18	2	3	18.18	2	3
1676	Ras-related protein Rab-14 OS=Homo sapiens GN=RAB14 PE=1 SV=4	P61106	26.51	6	17	215	6.21436	24 kDa	0.32		1			0.9706		21.4	5	6	20.93	4	6	20	4	5
1677	Diablo homolog, mitochondrial OS=Homo sapiens GN=DIABLO PE=1 SV=1	Q9NR28	28.03	5	13	239	5.89697	27 kDa	0.51	1	1	1	0.993	1.281	1.1151	19.67	3	5	12.55	3	4	12.55	3	4
1678	Somatotropin OS=Homo sapiens GN=GH1 PE=1 SV=2	P01241	14.29	2	9	217	5.42725	25 kDa	0.51	1	1	1	1.1161	0.8201	0.763	14.29	2	3	5.53	1	3	5.53	1	3
1679	Gamma-aminobutyric acid receptor-associated protein-like 1 OS=Homo sapiens GN=GABARAPL1 PE=1 SV=1	Q9H0R8	12.82	2	5	117	8.73389	14 kDa	0.12	1	1		1.0611	1.0916		12.82	2	2	12.82	2	2	5.98	1	1
1680	Thy-1 membrane glycoprotein OS=Homo sapiens GN=THY1 PE=1 SV=2	P04216	8.7	1	7	161	8.73389	18 kDa	1	1	1		1.0778	0.8632		8.7	1	3	8.7	1	2	8.7	1	2
1681	Actin-like protein 6A OS=Homo sapiens GN=ACTL6A PE=1 SV=1	O96019	20.51	7	14	429	5.60498	47 kDa	0.12	1	1		0.7671	0.8683		14.45	6	7	4.2	2	2	11.42	4	5
1682	HLA class I histocompatibility antigen, B-39 alpha chain OS=Homo sapiens GN=HLA-B PE=1 SV=1	P30475	35.36	13	43	362	6.15088	40 kDa	0.12		1	1		1.0099	1.1097	35.36	11	17	28.45	9	13	27.62	9	13
1683	E3 ubiquitin-protein ligase ARIH1 OS=Homo sapiens GN=ARIH1 PE=1 SV=2	Q9Y4X5	14.72	10	23	557	5.08447	64 kDa	1		1	1		0.8337	1.0588	9.69	6	8	13.46	8	10	7.54	5	5
1684	Filamin-binding LIM protein 1 OS=Homo sapiens GN=FBLIM1 PE=1 SV=2	Q8WUP2	22.52	9	18	373	6.02393	41 kDa	0.12	1	1		0.9349	0.9245		8.58	4	5	9.38	4	4	20.38	8	9
1685	Proteasome subunit beta type-2 OS=Homo sapiens GN=PSMB2 PE=1 SV=1	P49721	20.9	6	16	201	7.02002	23 kDa	0.32	1			0.934			17.91	5	6	20.9	6	6	9.95	3	4
1686	Dymeclin OS=Homo sapiens GN=DYM PE=1 SV=1	Q7RTS9	10.46	8	18	669	5.85889	76 kDa	0.32		1			1.2031		7.17	4	6	9.12	6	7	8.07	4	5
1687	Paralemmin-2 OS=Homo sapiens GN=PALM2 PE=2 SV=3	Q8IXS6	25.07	10	18	379	5.09717	42 kDa	0.12	1		1	1.3417		1.0328	18.73	6	6	11.87	4	5	16.62	7	7
1688	Coiled-coil domain-containing protein 43 OS=Homo sapiens GN=CCDC43 PE=1 SV=2	Q96MW1	24.11	7	15	224	4.91943	25 kDa	0.05		1	1		1.2224	1.1273	12.95	4	6	17.86	5	5	9.82	3	4
1689	Protein FAM136A OS=Homo sapiens GN=FAM136A PE=1 SV=1	Q96C01	53.62	8	11	138	7.60596	16 kDa	0.12	1		1	1.5579		1.3608	16.67	3	3	34.78	5	5	26.81	3	3
1690	60S ribosomal protein L19 OS=Homo sapiens GN=RPL19 PE=1 SV=1	P84098	28.06	10	47	196	11.4731	23 kDa	0.12	1		1	0.7415		0.9707	23.98	9	18	20.92	8	13	28.06	10	16
1691	Non-specific lipid-transfer protein OS=Homo sapiens GN=SCP2 PE=1 SV=2	P22307	19.01	14	50	547	6.88818	59 kDa	0.12	1	1		1.2518	1.0636		9.87	9	18	16.82	12	20	11.7	9	12
1692	cGMP-specific 3',5'-cyclic phosphodiesterase OS=Homo sapiens GN=PDE5A PE=1 SV=2	O76074	17.71	11	18	875	6.0874	100 kDa	0.12	1	1		0.5921	0.6499		9.26	7	7	10.4	7	7	4.8	3	4
1693	Hepatocyte growth factor OS=Homo sapiens GN=HGF PE=1 SV=2	P14210	19.09	15	52	728	7.88428	83 kDa	0.12	1	1		1.0705	1.0195		15.25	11	21	8.93	8	15	11.13	8	16
1694	Hematological and neurological expressed 1-like protein OS=Homo sapiens GN=HN1L PE=1 SV=1	Q9H910	61.05	11	22	190	9.26123	20 kDa	0.12	1	1		0.8341	0.9305		20.53	4	5	51.05	8	9	46.84	7	8
1695	NADH-cytochrome b5 reductase 2 OS=Homo sapiens GN=CYB5R2 PE=1 SV=1	Q6BCY4	28.62	7	13	276	8.49951	31 kDa	0.12	1	1		1.0665	1.1805		16.67	5	5	18.48	4	4	18.12	4	4
1696	Ig lambda chain V-II region TRO OS=Homo sapiens PE=1 SV=1	P01707	30.63	5	12	111	8.29443	12 kDa	0.12	1	1		1.0206	1.38		26.13	3	5	23.42	3	3	11.71	3	4
1697	CTP synthase 1 OS=Homo sapiens GN=CTPS1 PE=1 SV=2	P17812	13.37	11	24	591	6.45557	67 kDa	0.51	1	1		0.751	3.3395		7.95	6	9	9.48	7	8	6.26	5	7
1698	Phosphoglycolate phosphatase OS=Homo sapiens GN=PGP PE=1 SV=1	A6NDG6	30.53	10	19	321	6.13818	34 kDa	0.12	1		1	0.9566		0.8385	16.82	6	9	11.53	4	5	17.13	5	5
1699	Dihydropyrimidine dehydrogenase [NADP(+)] OS=Homo sapiens GN=DPYD PE=1 SV=2	Q12882	24	24	48	1025	7.04932	111 kDa	0.32	1			0.6796			14.83	16	20	9.85	8	8	13.95	13	20
1700	EH domain-containing protein 1 OS=Homo sapiens GN=EHD1 PE=1 SV=2	Q9H4M9	17.6	10	23	534	6.82959	61 kDa	0.12	1	1		0.8613	0.8352		15.36	8	10	12.17	7	8	5.81	5	5
1701	Protein phosphatase Slingshot homolog 1 OS=Homo sapiens GN=SSH1 PE=1 SV=2	Q8WYL5	16.02	16	29	1049	6.25244	116 kDa	0.32	1			1.023			8.58	8	11	6.86	7	9	9.63	9	9
1702	TBC1 domain family member 10B OS=Homo sapiens GN=TBC1D10B PE=1 SV=3	Q4KMP7	20.67	15	25	808	9.18799	87 kDa	0.32		1			1.0361		6.68	6	7	9.03	7	7	12.62	9	11
1703	von Willebrand factor C and EGF domain-containing protein OS=Homo sapiens GN=VWCE PE=2 SV=2	Q96DN2	7.33	7	9	955	6.48096	100 kDa	0.32			1			1.4231	1.05	2	2	3.98	3	3	5.13	4	4
1704	Multidrug resistance protein 3 OS=Homo sapiens GN=ABCB4 PE=1 SV=2	P21439	10.19	17	54	1286	8.48486	142 kDa	1							6.77	11	21	7.08	11	21	4.59	8	12
1705	Allergin-1 OS=Homo sapiens GN=MILR1 PE=1 SV=2	Q7Z6M3	24.2	6	8	343	7.76709	39 kDa	0.12	1	1		2.1217	1.7932		15.16	3	4	6.12	2	2	5.83	2	2
1706	Ras-related protein Rab-6A OS=Homo sapiens GN=RAB6A PE=1 SV=3	P20340	33.17	9	26	208	5.5415	24 kDa	0.32	1			1.1024			19.71	6	8	22.12	6	9	27.88	8	9
1707	Splicing factor 3B subunit 4 OS=Homo sapiens GN=SF3B4 PE=1 SV=1	Q15427	19.58	7	12	424	8.55811	44 kDa	0.05	1	1		0.8224	0.6697		5.19	2	2	11.56	4	5	16.98	5	5
1708	Eukaryotic translation initiation factor 3 subunit C-like protein OS=Homo sapiens GN=EIF3CL PE=3 SV=1	B5ME19	14	17	34	914	5.64307	105 kDa	0.12	1		1	0.666		0.5609	11.6	13	15	7.33	9	10	5.47	7	9
1709	Pro-cathepsin H OS=Homo sapiens GN=CTSH PE=1 SV=4	P09668	20	6	12	335	8.07471	37 kDa	0.32		1			1.2738		12.24	4	6	11.64	4	4	6.27	2	2
1710	Tyrosine-protein kinase Yes OS=Homo sapiens GN=YES1 PE=1 SV=3	P07947	30.39	17	73	543	6.7417	61 kDa	0.32	1			1.0904			22.28	14	25	12.34	7	20	17.86	11	28
1711	Calcium-dependent secretion activator 2 OS=Homo sapiens GN=CADPS2 PE=1 SV=2	Q86UW7	21.37	24	38	1296	6.18896	148 kDa	0.32			1			0.2615	11.34	13	13	7.18	8	9	11.73	13	16
1712	Lon protease homolog 2, peroxisomal OS=Homo sapiens GN=LONP2 PE=1 SV=1	Q86WA8	20.66	22	62	852	7.29834	95 kDa	0.32		1			1.1387		7.75	8	15	13.85	15	25	15.73	14	22
1713	DAZ-associated protein 1 OS=Homo sapiens GN=DAZAP1 PE=1 SV=1	Q96EP5	18.92	9	12	407	8.55811	43 kDa	0.32	1			0.9002			10.32	4	4	9.58	4	4	5.65	4	4
1714	Gamma-interferon-inducible protein 16 OS=Homo sapiens GN=IFI16 PE=1 SV=3	Q16666	22.93	18	32	785	9.27588	88 kDa	0.32	1			1.0092			8.92	9	11	14.27	10	12	7.52	8	9
1715	Tumor susceptibility gene 101 protein OS=Homo sapiens GN=TSG101 PE=1 SV=2	Q99816	12.05	7	18	390	6.45557	44 kDa	0.32		1			0.8744		10.77	6	9	5.13	3	3	8.97	5	6
1716	Signal transducer and activator of transcription 3 OS=Homo sapiens GN=STAT3 PE=1 SV=2	P40763	15.45	12	28	770	6.30322	88 kDa	0.32			1			1.0286	4.68	4	6	8.18	5	9	8.05	9	13
1717	Prefoldin subunit 1 OS=Homo sapiens GN=PFDN1 PE=1 SV=2	O60925	44.26	9	36	122	6.81494	14 kDa	0.12	1		1	0.8752		0.8289	38.52	8	13	38.52	8	13	38.52	7	10
1718	Histone H2A.Z OS=Homo sapiens GN=H2AFZ PE=1 SV=2	P0C0S5	24.22	4	10	128	10.5796	14 kDa	0.32		1			0.5985		13.28	2	4	14.84	2	3	17.19	3	3
1719	Biogenesis of lysosome-related organelles complex 1 subunit 3 OS=Homo sapiens GN=BLOC1S3 PE=1 SV=1	Q6QNY0	38.12	10	21	202	5.14795	21 kDa	1	1		1	0.7254		1.0853	19.31	6	8	19.31	6	6	24.26	5	7
1720	Diphosphoinositol polyphosphate phosphohydrolase 1 OS=Homo sapiens GN=NUDT3 PE=1 SV=1	O95989	28.49	6	18	172	6.34131	19 kDa	0.32	1			1.1759			11.63	3	6	17.44	4	5	16.86	3	7
1721	Fibrinogen beta chain OS=Homo sapiens GN=FGB PE=1 SV=2	P02675	24.44	12	29	491	8.26514	56 kDa	0.32		1			0.6094		16.29	8	9	13.24	7	8	13.03	6	12
1722	60S ribosomal protein L18 OS=Homo sapiens GN=RPL18 PE=1 SV=2	Q07020	39.89	13	39	188	11.7222	22 kDa	0.32	1			0.6998			20.74	8	14	22.34	7	14	32.98	8	11
1723	G patch domain-containing protein 2 OS=Homo sapiens GN=GPATCH2 PE=1 SV=1	Q9NW75	29.17	11	49	528	9.08545	59 kDa	0.32		1			1.0141		8.71	3	9	19.13	6	16	12.5	6	24
1724	Vacuolar protein-sorting-associated protein 25 OS=Homo sapiens GN=VPS25 PE=1 SV=1	Q9BRG1	14.77	3	10	176	6.34131	21 kDa	0.32	1			0.9567			14.77	3	4	14.77	3	3	14.77	3	3
1725	Transcobalamin-2 OS=Homo sapiens GN=TCN2 PE=1 SV=3	P20062	12.41	10	47	427	7.00537	48 kDa	0.32	1			1.6556			8.43	6	17	9.6	7	15	10.3	8	15
1726	Eukaryotic translation initiation factor 1b OS=Homo sapiens GN=EIF1B PE=1 SV=2	O60739	22.12	3	9	113	7.37158	13 kDa	0.32		1			0.3978		22.12	3	5	14.16	1	3	14.16	1	1
1727	Glucose 1,6-bisphosphate synthase OS=Homo sapiens GN=PGM2L1 PE=1 SV=3	Q6PCE3	18.17	16	31	622	7.15186	70 kDa	0.32		1			1.2278		8.52	7	9	16.08	14	17	6.91	5	5
1728	Eukaryotic translation initiation factor 5 OS=Homo sapiens GN=EIF5 PE=1 SV=2	P55010	28.31	12	30	431	5.57959	49 kDa	0.44	1			0.8884			16.47	9	13	20.19	9	11	10.44	5	6
1729	E3 ubiquitin-protein ligase TRIM21 OS=Homo sapiens GN=TRIM21 PE=1 SV=1	P19474	12.21	7	23	475	6.37939	54 kDa	0.32			1			1.0056	5.05	4	8	8.21	4	6	8.21	5	9
1730	Heparan-sulfate 6-O-sulfotransferase 1 OS=Homo sapiens GN=HS6ST1 PE=1 SV=5	O60243	27.25	14	24	411	8.79248	48 kDa	0.44	1			1.2226			14.84	8	9	18.98	8	8	18.98	7	7
1731	Immunoglobulin superfamily member 21 OS=Homo sapiens GN=IGSF21 PE=2 SV=1	Q96ID5	22.91	13	27	467	6.93213	52 kDa	0.32			1			0.9206	12.63	7	10	11.78	7	8	15.2	8	9
1732	Protein FAM184A OS=Homo sapiens GN=FAM184A PE=2 SV=3	Q8NB25	29.56	40	83	1140	5.8335	133 kDa	0.32			1			1.5597	16.93	23	32	15.26	21	29	13.42	17	22
1733	Vesicle-fusing ATPase OS=Homo sapiens GN=NSF PE=1 SV=3	P46459	19.35	16	33	744	6.94678	83 kDa	0.32	1			1.1734			12.63	10	12	8.87	8	10	13.31	10	11
1734	BRCA1-associated ATM activator 1 OS=Homo sapiens GN=BRAT1 PE=1 SV=2	Q6PJG6	6.09	4	19	821	5.2749	88 kDa	0.32	1			1.4475			6.09	4	7	6.09	4	7	1.95	2	5
1735	Protein O-mannosyl-transferase 2 OS=Homo sapiens GN=POMT2 PE=1 SV=2	Q9UKY4	9.47	7	24	750	9.15869	84 kDa	0.32			1			0.8932	4.13	4	9	3.73	3	7	8.27	5	8
1736	BRO1 domain-containing protein BROX OS=Homo sapiens GN=BROX PE=1 SV=1	Q5VW32	22.63	13	19	411	7.6499	46 kDa	0.32	1			1.0153			14.11	7	7	6.33	4	4	14.11	7	8
1737	Protein FAM114A2 OS=Homo sapiens GN=FAM114A2 PE=1 SV=4	Q9NRY5	12.08	7	14	505	4.88135	55 kDa	0.32		1			1.1138		8.12	4	4	8.32	5	6	6.73	4	4
1738	Putative uncharacterized protein FRMD6-AS1 OS=Homo sapiens GN=FRMD6-AS1 PE=5 SV=1	P0C7T7	40.22	14	25	363	11.7368	39 kDa	0.32		1			1.7653		28.37	9	11	14.88	7	7	19.56	6	7
1739	A disintegrin and metalloproteinase with thrombospondin motifs 19 OS=Homo sapiens GN=ADAMTS19 PE=2 SV=2	Q8TE59	16.57	19	40	1207	7.56201	134 kDa	0.32			1			0.7939	9.53	12	18	3.89	5	7	12.18	12	15
1740	ATP synthase subunit alpha, mitochondrial OS=Homo sapiens GN=ATP5A1 PE=1 SV=1	P25705	22.24	11	25	553	9.12939	60 kDa	0.32	1			0.7174			14.1	8	9	13.56	7	9	11.93	6	7
1741	Flap endonuclease 1 OS=Homo sapiens GN=FEN1 PE=1 SV=1	P39748	28.42	16	33	380	8.6167	43 kDa	0.32	1			1.0463			23.95	11	15	16.05	9	9	16.32	8	9
1742	Diphosphoinositol polyphosphate phosphohydrolase 3-alpha OS=Homo sapiens GN=NUDT10 PE=1 SV=1	Q8NFP7	25.61	4	20	164	5.68115	18 kDa	0.32		1			0.9328		9.15	2	7	25.61	4	8	21.34	3	5
1743	Ubiquitin-conjugating enzyme E2 H OS=Homo sapiens GN=UBE2H PE=1 SV=1	P62256	21.31	7	25	183	4.66553	21 kDa	0.32	1			0.8948			16.39	5	8	16.39	6	11	10.93	4	6
1744	THUMP domain-containing protein 1 OS=Homo sapiens GN=THUMPD1 PE=1 SV=2	Q9NXG2	29.75	10	23	353	7.88428	39 kDa	0.32	1			0.8937			19.55	7	12	8.78	4	5	13.6	5	6
1745	Splicing factor 3A subunit 2 OS=Homo sapiens GN=SF3A2 PE=1 SV=2	Q15428	16.38	8	11	464	9.64209	49 kDa	0.32	1.0112			0.5768			9.48	4	6	7.54	1	1	6.25	4	4
1746	Plexin-D1 OS=Homo sapiens GN=PLXND1 PE=1 SV=3	Q9Y4D7	18.39	32	116	1925	7.15186	212 kDa	0.32			1			2.9984	9.09	19	41	8.88	17	35	11.48	20	40
1747	Cysteine-rich motor neuron 1 protein OS=Homo sapiens GN=CRIM1 PE=1 SV=1	Q9NZV1	14.29	15	23	1036	5.21143	114 kDa	0.32		1			0.7607		3.28	3	3	6.76	6	7	8.11	7	13
1748	Torsin-1B OS=Homo sapiens GN=TOR1B PE=1 SV=2	O14657	27.68	10	16	336	8.54346	38 kDa	0.32	1			1.08			16.07	5	7	7.14	2	2	21.43	7	7
1749	Leucine-rich repeat-containing protein 15 OS=Homo sapiens GN=LRRC15 PE=1 SV=2	Q8TF66	11.02	8	23	581	6.7124	64 kDa	0.05	1	1	1	0.652	0.5657	0.7714	7.92	6	7	10.15	6	8	7.92	6	8
1750	Charged multivesicular body protein 4b OS=Homo sapiens GN=CHMP4B PE=1 SV=1	Q9H444	29.02	10	24	224	4.81787	25 kDa	0.05	1	1	1	0.7252	0.9533	0.8322	29.02	8	10	25.45	7	7	24.55	6	7
1751	Glycine cleavage system H protein, mitochondrial OS=Homo sapiens GN=GCSH PE=1 SV=2	P23434	23.7	3	8	173	4.88135	19 kDa	0.05	1	1	1	1.3683	1.5284	1.3919	17.34	2	3	5.78	1	1	23.7	3	4
1752	Beta-lactamase-like protein 2 OS=Homo sapiens GN=LACTB2 PE=1 SV=2	Q53H82	19.79	7	13	288	6.80029	33 kDa	0.05	1	1	1	1.5108	1.5277	1.7904	13.54	5	5	13.89	5	6	7.64	2	2
1753	Histidine triad nucleotide-binding protein 2, mitochondrial OS=Homo sapiens GN=HINT2 PE=1 SV=1	Q9BX68	23.31	3	11	163	9.15869	17 kDa	0.05	1	1	1	0.6684	0.5631	0.7124	23.31	3	4	13.5	2	3	23.31	3	4
1754	Cytokine receptor-like factor 1 OS=Homo sapiens GN=CRLF1 PE=1 SV=1	O75462	16.59	7	17	422	9.11475	46 kDa	0.05	1	1	1	0.5568	0.5878	0.6413	8.53	4	4	11.14	5	7	15.4	6	6
1755	Alpha/beta hydrolase domain-containing protein 11 OS=Homo sapiens GN=ABHD11 PE=2 SV=1	Q8NFV4	12.06	5	13	315	9.48096	35 kDa	0.05	1	1	1	1.4152	1.2045	1.3396	5.4	2	2	7.94	3	3	12.06	5	8
1756	Succinyl-CoA ligase [GDP-forming] subunit beta, mitochondrial OS=Homo sapiens GN=SUCLG2 PE=1 SV=2	Q96I99	20.37	8	45	432	6.39209	47 kDa	0.05	1	1	1	1.058	1.1616	1.0775	11.81	6	20	5.09	3	13	13.66	5	12
1757	Delta-1-pyrroline-5-carboxylate synthase OS=Homo sapiens GN=ALDH18A1 PE=1 SV=2	P54886	16.6	12	23	795	7.12256	87 kDa	0.51	1	1	1	0.9909	1.0028	0.7057	11.82	8	9	5.28	4	6	10.82	6	8
1758	SUMO-conjugating enzyme UBC9 OS=Homo sapiens GN=UBE2I PE=1 SV=1	P63279	15.82	5	28	158	8.66064	18 kDa	0.05	1	1	1	0.9019	0.8263	0.7647	15.82	4	11	15.82	4	8	15.82	5	9
1759	Enoyl-CoA delta isomerase 1, mitochondrial OS=Homo sapiens GN=ECI1 PE=1 SV=1	P42126	16.23	6	11	302	8.54346	33 kDa	0.05	1	1	1	1.4344	1.3004	1.6008	8.61	4	4	13.25	4	4	9.93	3	3
1760	Proline-rich AKT1 substrate 1 OS=Homo sapiens GN=AKT1S1 PE=1 SV=1	Q96B36	5.47	3	9	256	4.75439	27 kDa	0.51	1	1	1	0.9055	1.1024	0.8902	3.52	2	3	3.52	2	2	5.47	3	4
1761	60S ribosomal protein L28 OS=Homo sapiens GN=RPL28 PE=1 SV=3	P46779	19.71	3	6	137	12.0151	16 kDa	0.05	1	1	1	0.7795	0.7919	0.682	11.68	2	2	11.68	2	2	16.06	2	2
1762	IgG receptor FcRn large subunit p51 OS=Homo sapiens GN=FCGRT PE=1 SV=1	P55899	20.55	7	19	365	6.53662	40 kDa	1	1	1		0.9751	1.0063		12.88	5	7	13.42	5	8	11.78	4	4
1763	COP9 signalosome complex subunit 6 OS=Homo sapiens GN=COPS6 PE=1 SV=1	Q7L5N1	2.45	1	9	327	5.73193	36 kDa	0.05	1	1	1	0.8285	0.5713	0.7451	2.45	1	2	2.45	1	4	2.45	1	3
1764	IST1 homolog OS=Homo sapiens GN=IST1 PE=1 SV=1	P53990	13.46	7	17	364	5.35107	40 kDa	0.12	1	1		0.9012	0.751		5.77	3	4	10.99	6	7	9.07	4	6
1765	U6 snRNA-associated Sm-like protein LSm3 OS=Homo sapiens GN=LSM3 PE=1 SV=2	P62310	25.49	3	8	102	4.70361	12 kDa	0.51	1	1	1	1.0167	1.1033	0.9557	19.61	2	2	17.65	2	3	17.65	2	3
1766	NAD(P)H-hydrate epimerase OS=Homo sapiens GN=APOA1BP PE=1 SV=2	Q8NCW5	13.89	5	16	288	7.66455	32 kDa	0.12	1		1	1.0908		1.2118	7.99	3	4	13.89	5	6	10.76	4	6
1767	Translation machinery-associated protein 7 OS=Homo sapiens GN=TMA7 PE=1 SV=1	Q9Y2S6	50	4	11	64	9.99365	7 kDa	0.12	1		1	0.7719		0.7548	21.88	2	4	34.38	3	3	37.5	3	4
1768	Proteasome activator complex subunit 3 OS=Homo sapiens GN=PSME3 PE=1 SV=1	P61289	31.5	10	20	254	5.94775	30 kDa	0.32	1			0.7386			22.44	6	6	12.6	5	6	13.39	6	8
1769	Mothers against decapentaplegic homolog 4 OS=Homo sapiens GN=SMAD4 PE=1 SV=1	Q13485	16.12	10	26	552	6.99072	60 kDa	0.12	1	1		0.9767	0.9381		11.41	9	12	11.78	6	7	7.07	5	7
1770	Netrin-G1 OS=Homo sapiens GN=NTNG1 PE=1 SV=3	Q9Y2I2	18.18	8	13	539	6.26514	61 kDa	0.12		1	1		0.9141	0.9236	2.97	2	2	7.05	3	4	12.8	6	7
1771	Protein lin-7 homolog C OS=Homo sapiens GN=LIN7C PE=1 SV=1	Q9NUP9	16.75	4	11	197	8.42627	22 kDa	0.12	1	1		0.8018	0.8314		9.14	2	2	16.75	4	5	14.21	3	4
1772	Ubiquitin-like modifier-activating enzyme 7 OS=Homo sapiens GN=UBA7 PE=1 SV=2	P41226	8	11	28	1012	6.03662	112 kDa	0.12	1	1		0.6755	0.8148		6.72	8	9	6.03	7	10	5.93	8	9
1773	Interleukin-1 receptor type 1 OS=Homo sapiens GN=IL1R1 PE=1 SV=1	P14778	17.57	10	22	569	7.82568	65 kDa	0.32			1			1.7255	5.27	4	5	6.15	4	6	15.82	9	11
1774	Protein canopy homolog 3 OS=Homo sapiens GN=CNPY3 PE=1 SV=1	Q9BT09	27.34	6	32	278	5.49072	31 kDa	0.12	1	1		1.0281	1.109		11.87	3	4	20.5	4	11	17.27	3	17
1775	Acyl-protein thioesterase 2 OS=Homo sapiens GN=LYPLA2 PE=1 SV=1	O95372	18.18	6	21	231	7.2251	25 kDa	0.12	1		1	1.0067		1.0061	14.72	5	7	14.72	5	6	14.72	5	8
1776	Calcineurin subunit B type 1 OS=Homo sapiens GN=PPP3R1 PE=1 SV=2	P63098	17.06	4	7	170	4.80518	19 kDa	0.28	1	1		0.8684	0.9611		14.12	3	3	13.53	3	3	3.53	1	1
1777	Stromelysin-2 OS=Homo sapiens GN=MMP10 PE=1 SV=1	P09238	18.91	9	22	476	5.79541	54 kDa	0.12		1	1		0.4031	0.4544	13.24	7	7	8.4	5	6	15.55	7	9
1778	Proteasomal ubiquitin receptor ADRM1 OS=Homo sapiens GN=ADRM1 PE=1 SV=2	Q16186	22.36	10	20	407	5.07178	42 kDa	0.51	1	1		0.9664	1.1117		11.06	5	5	18.18	6	6	12.53	6	9
1779	Rab11 family-interacting protein 5 OS=Homo sapiens GN=RAB11FIP5 PE=1 SV=1	Q9BXF6	24.35	18	69	653	9.23193	70 kDa	0.12	1	1		0.6677	0.759		18.53	11	20	21.29	11	26	17	11	23
1780	Isoamyl acetate-hydrolyzing esterase 1 homolog OS=Homo sapiens GN=IAH1 PE=1 SV=1	Q2TAA2	19.35	6	20	248	5.30029	28 kDa	0.05	1	1		1.0177	1.0585		18.15	5	6	9.68	4	7	12.5	5	7
1781	Discoidin domain-containing receptor 2 OS=Homo sapiens GN=DDR2 PE=1 SV=2	Q16832	14.39	14	28	855	5.36377	97 kDa	0.12	1	1		2.0848	1.6409		9.12	9	10	7.72	7	8	9.24	9	10
1782	Melanoma-associated antigen D1 OS=Homo sapiens GN=MAGED1 PE=1 SV=3	Q9Y5V3	11.31	11	24	778	5.8335	86 kDa	0.12	1		1	1.8693		1.4715	6.68	7	10	6.43	5	7	6.43	6	7
1783	E3 ubiquitin-protein ligase RBX1 OS=Homo sapiens GN=RBX1 PE=1 SV=1	P62877	30.56	3	7	108	6.96143	12 kDa	0.32		1			0.7524		12.96	2	2	30.56	3	3	25	2	2
1784	Cystatin-SN OS=Homo sapiens GN=CST1 PE=1 SV=3	P01037	55.32	6	16	141	7.21045	16 kDa	0.05		1	1		0.4466	0.7971	30.5	4	4	55.32	6	7	32.62	4	5
1785	Stromelysin-3 OS=Homo sapiens GN=MMP11 PE=1 SV=3	P24347	16.6	11	31	488	6.87354	55 kDa	0.32	1			0.8942			10.25	6	12	11.48	8	12	8.2	4	7
1786	Disabled homolog 1 OS=Homo sapiens GN=DAB1 PE=1 SV=3	O75553	15.14	12	32	588	5.0083	64 kDa	0.32			1			0.9918	13.78	8	10	10.03	7	11	9.69	8	11
1787	Deoxycytidine kinase OS=Homo sapiens GN=DCK PE=1 SV=1	P27707	23.08	6	9	260	5.21143	31 kDa	1	1	1		1.3228	0.9607		10	2	2	20.77	4	5	6.92	2	2
1788	Beta-synuclein OS=Homo sapiens GN=SNCB PE=1 SV=1	Q16143	21.64	5	12	134	4.41162	14 kDa	0.32			1			1.0235	17.91	4	5	11.19	2	3	14.93	3	4
1789	DnaJ homolog subfamily C member 17 OS=Homo sapiens GN=DNAJC17 PE=1 SV=1	Q9NVM6	33.55	15	35	304	8.52881	35 kDa	1	1	1		1.0027	0.8051		24.67	11	14	27.3	9	13	17.43	8	8
1790	ATP synthase subunit delta, mitochondrial OS=Homo sapiens GN=ATP5D PE=1 SV=2	P30049	43.45	6	15	168	5.49072	17 kDa	0.12	1	1		0.8774	0.8558		14.88	4	6	38.1	4	4	43.45	5	5
1791	Werner syndrome ATP-dependent helicase OS=Homo sapiens GN=WRN PE=1 SV=2	Q14191	13.48	25	61	1432	6.34131	162 kDa	0.32	1			1.4702			6.08	14	21	5.87	10	17	9.43	18	23
1792	Prothrombin OS=Homo sapiens GN=F2 PE=1 SV=2	P00734	24.12	16	32	622	5.89697	70 kDa	0.12	1	1		0.9328	0.9842		7.72	5	8	20.9	12	16	9.16	6	8
1793	Small proline-rich protein 4 OS=Homo sapiens GN=SPRR4 PE=2 SV=1	Q96PI1	10.13	2	4	79	9.65674	9 kDa	0.32			1			2.8506	10.13	2	2	10.13	1	1	10.13	1	1
1794	40S ribosomal protein S5 OS=Homo sapiens GN=RPS5 PE=1 SV=4	P46782	24.02	6	11	204	9.71533	23 kDa	0.12	1	1		0.734	0.6836		15.2	5	5	15.2	3	3	9.31	3	3
1795	F-box only protein 10 OS=Homo sapiens GN=FBXO10 PE=1 SV=3	Q9UK96	9.21	11	16	956	8.1333	105 kDa	0.32			1			1.2873	3.87	5	6	5.54	6	6	4.29	4	4
1796	DNA damage-binding protein 2 OS=Homo sapiens GN=DDB2 PE=1 SV=1	Q92466	24.82	12	40	427	9.46631	48 kDa	0.12		1			0.8657		12.18	7	11	20.37	11	17	21.31	10	12
1797	Homer protein homolog 3 OS=Homo sapiens GN=HOMER3 PE=1 SV=2	Q9NSC5	13.85	7	32	361	5.45264	40 kDa	0.12	1		1	1.1899		1.0967	13.85	7	13	13.85	7	10	11.36	6	9
1798	Secretory phospholipase A2 receptor OS=Homo sapiens GN=PLA2R1 PE=1 SV=2	Q13018	9.71	14	30	1463	6.11279	169 kDa	0.32	1			1.0814			3.62	7	8	7.18	11	13	5.26	8	9
1799	Cleavage and polyadenylation specificity factor subunit 6 OS=Homo sapiens GN=CPSF6 PE=1 SV=2	Q16630	15.43	10	17	551	7.15186	59 kDa	0.32	1			0.8831			10.34	7	8	8.89	5	7	2.72	2	2
1800	Alpha-aminoadipic semialdehyde dehydrogenase OS=Homo sapiens GN=ALDH7A1 PE=1 SV=5	P49419	33.02	17	39	539	7.98682	58 kDa	0.12	1	1		0.7894	0.9773		11.69	8	13	13.91	9	13	24.68	10	13
1801	Leucine-rich repeat transmembrane protein FLRT2 OS=Homo sapiens GN=FLRT2 PE=1 SV=1	O43155	12.27	10	14	660	7.79639	74 kDa	0.12	1	1		1.5566	1.3915		3.18	3	3	6.52	4	4	9.85	7	7
1802	Stromal cell-derived factor 2 OS=Homo sapiens GN=SDF2 PE=1 SV=2	Q99470	19.91	4	11	211	7.32764	23 kDa	1		1	1		0.8474	1.2999	2.37	1	1	9	3	5	19.91	4	5
1803	Oncostatin-M-specific receptor subunit beta OS=Homo sapiens GN=OSMR PE=1 SV=1	Q99650	8.38	10	32	979	5.8208	111 kDa	0.32			1			0.8997	7.56	9	13	3.17	4	11	5.41	6	8
1804	Serpin B9 OS=Homo sapiens GN=SERPINB9 PE=1 SV=1	P50453	18.88	8	12	376	5.85889	42 kDa	0.12	1	1		1.5311	2.5605		14.1	6	7	2.13	1	1	11.17	4	4
1805	LDLR chaperone MESD OS=Homo sapiens GN=MESDC2 PE=1 SV=2	Q14696	32.91	10	16	234	7.78174	26 kDa	0.32	1			0.8203			19.66	5	5	18.8	6	7	10.68	4	4
1806	26S proteasome non-ATPase regulatory subunit 11 OS=Homo sapiens GN=PSMD11 PE=1 SV=3	O00231	19.43	9	28	422	6.48096	47 kDa	0.32	1			1.127			12.56	6	9	13.03	7	12	10.9	5	7
1807	Cleavage stimulation factor subunit 2 tau variant OS=Homo sapiens GN=CSTF2T PE=1 SV=1	Q9H0L4	35.88	32	74	616	7.25439	64 kDa	0.32			1			1.1334	19.64	18	26	25	16	21	24.84	17	27
1808	RNA-binding protein 12 OS=Homo sapiens GN=RBM12 PE=1 SV=1	Q9NTZ6	16.52	15	32	932	8.63135	97 kDa	0.12	1	1		1.1948	1.2216		7.62	7	10	5.9	6	7	9.01	9	15
1809	Arf-GAP with SH3 domain, ANK repeat and PH domain-containing protein 1 OS=Homo sapiens GN=ASAP1 PE=1 SV=4	Q9ULH1	16.56	21	29	1129	7.31299	126 kDa	0.32			1			1.2899	7.09	10	12	5.31	7	7	10.98	10	10
1810	Phosphatidylinositide phosphatase SAC1 OS=Homo sapiens GN=SACM1L PE=1 SV=2	Q9NTJ5	20.44	13	38	587	7.12256	67 kDa	0.32			1			0.8249	4.94	4	5	15.67	8	10	17.38	10	23
1811	Putative deoxyribose-phosphate aldolase OS=Homo sapiens GN=DERA PE=1 SV=2	Q9Y315	18.24	8	33	318	8.93896	35 kDa	0.12	1	1		0.7611	0.6996		17.61	7	13	10.06	5	9	9.43	5	11
1812	Raftlin OS=Homo sapiens GN=RFTN1 PE=1 SV=4	Q14699	21.97	11	15	578	5.66846	63 kDa	0.05	1	1		0.7842	0.5581		14.53	8	8	7.96	4	4	5.54	3	3
1813	NADH dehydrogenase [ubiquinone] 1 beta subcomplex subunit 5, mitochondrial OS=Homo sapiens GN=NDUFB5 PE=1 SV=1	O43674	27.51	8	21	189	9.62744	22 kDa	0.32			1			1.1354	18.52	5	9	12.17	4	6	12.17	4	6
1814	26S proteasome non-ATPase regulatory subunit 1 OS=Homo sapiens GN=PSMD1 PE=1 SV=2	Q99460	16.16	16	27	953	5.38916	106 kDa	0.32		1			0.639		5.56	7	9	6.3	6	7	9.97	10	11
1815	Phenylalanine--tRNA ligase beta subunit OS=Homo sapiens GN=FARSB PE=1 SV=3	Q9NSD9	17.83	12	21	589	6.84424	66 kDa	0.32	1			0.9889			10.53	8	10	7.3	6	7	7.64	3	4
1816	Dipeptidyl peptidase 9 OS=Homo sapiens GN=DPP9 PE=1 SV=3	Q86TI2	21.44	21	36	863	6.45557	98 kDa	0.32	1			1.1037			8.57	10	11	12.75	13	15	9.73	8	10
1817	Histone deacetylase complex subunit SAP130 OS=Homo sapiens GN=SAP130 PE=1 SV=1	Q9H0E3	7.25	10	36	1048	9.83252	110 kDa	0.32		1			1.863		6.01	8	12	5.25	8	13	6.3	8	11
1818	Protocadherin gamma-B1 OS=Homo sapiens GN=PCDHGB1 PE=2 SV=1	Q9Y5G3	11.43	12	33	927	5.08447	100 kDa	0.32	1			1.8728			8.74	8	9	7.77	8	11	6.69	9	13
1819	Ubiquitin-conjugating enzyme E2 E1 OS=Homo sapiens GN=UBE2E1 PE=1 SV=1	P51965	24.35	5	28	193	8.52881	21 kDa	0.32	1			1.022			21.76	4	10	18.65	3	8	21.76	4	10
1820	Dipeptidyl peptidase 1 OS=Homo sapiens GN=CTSC PE=1 SV=2	P53634	17.93	8	14	463	6.99072	52 kDa	0.32	1			0.9415			14.25	6	6	11.23	5	5	6.91	3	3
1821	RuvB-like 2 OS=Homo sapiens GN=RUVBL2 PE=1 SV=3	Q9Y230	31.1	15	47	463	5.64307	51 kDa	0.32	1			1.0794			18.79	10	17	22.03	9	16	20.95	10	14
1822	Uncharacterized protein C6orf132 OS=Homo sapiens GN=C6orf132 PE=1 SV=4	Q5T0Z8	19.11	23	58	1188	9.45166	124 kDa	0.32	1			1.2088			12.46	16	22	9.26	12	17	11.87	14	19
1823	Growth/differentiation factor 6 OS=Homo sapiens GN=GDF6 PE=1 SV=1	Q6KF10	13.85	7	19	455	8.88037	51 kDa	0.32	1			0.8047			9.23	4	7	9.45	5	6	13.63	6	6
1824	Sulfhydryl oxidase 2 OS=Homo sapiens GN=QSOX2 PE=1 SV=3	Q6ZRP7	19.91	12	28	698	7.72314	78 kDa	0.32		1			1.6784		6.3	5	10	13.75	7	9	10.32	6	9
1825	Engulfment and cell motility protein 1 OS=Homo sapiens GN=ELMO1 PE=1 SV=2	Q92556	16.51	14	30	727	6.27783	84 kDa	0.32	1			0.3595			10.04	8	9	2.48	3	7	10.32	9	14
1826	5'(3')-deoxyribonucleotidase, cytosolic type OS=Homo sapiens GN=NT5C PE=1 SV=2	Q8TCD5	33.83	6	15	201	6.63916	23 kDa	0.44	1			1.1077			29.35	5	6	19.9	4	4	13.93	4	5
1827	Pre-mRNA-splicing factor RBM22 OS=Homo sapiens GN=RBM22 PE=1 SV=1	Q9NW64	24.76	9	17	420	8.54346	47 kDa	0.32	1			0.9135			14.52	4	5	7.62	4	4	18.33	7	8
1828	Epidermal growth factor receptor OS=Homo sapiens GN=EGFR PE=1 SV=2	P00533	14.63	18	52	1210	6.68311	134 kDa	0.32			1			1.6869	9.17	13	17	8.68	11	19	5.7	10	16
1829	Transmembrane protein 194B OS=Homo sapiens GN=TMEM194B PE=2 SV=3	A6NFY4	11.51	7	97	417	8.33838	49 kDa	0.32			1			0.9342	7.19	4	26	8.87	5	30	7.67	5	41
1830	Acyl carrier protein, mitochondrial OS=Homo sapiens GN=NDUFAB1 PE=1 SV=3	O14561	19.87	4	17	156	4.93213	17 kDa	0.32		1			1.1091		10.9	3	7	16.03	3	6	7.05	2	4
1831	Structural maintenance of chromosomes protein 4 OS=Homo sapiens GN=SMC4 PE=1 SV=2	Q9NTJ3	23.21	37	94	1288	6.78564	147 kDa	0.32	1			0.8795			10.48	19	30	15.53	23	35	9.94	18	29
1832	Calmodulin-binding transcription activator 2 OS=Homo sapiens GN=CAMTA2 PE=1 SV=3	O94983	9.4	13	35	1202	7.29834	132 kDa	0.32	1			1.0536			6.49	8	11	8.4	10	14	6.16	7	10
1833	Receptor-type tyrosine-protein phosphatase-like N OS=Homo sapiens GN=PTPRN PE=1 SV=1	Q16849	11.64	13	34	979	7.10791	106 kDa	0.32			1			1.3705	6.74	8	11	8.17	9	12	7.56	9	11
1834	Small nuclear ribonucleoprotein-associated proteins B and B' OS=Homo sapiens GN=SNRPB PE=1 SV=2	P14678	54.17	13	86	240	11.1948	25 kDa	0.32		1			0.7931		39.17	8	30	33.75	5	28	37.92	7	28
1835	WD repeat-containing protein KIAA1875 OS=Homo sapiens GN=KIAA1875 PE=2 SV=2	A6NE52	9.99	20	45	1622	7.60596	180 kDa	0.32	1			0.7488			5.06	12	15	5.8	12	18	5.8	10	12
1836	Integrin alpha-M OS=Homo sapiens GN=ITGAM PE=1 SV=2	P11215	11.81	13	36	1152	7.2251	127 kDa	0.32		1			2.8675		3.47	4	6	8.85	10	16	6.42	7	14
1837	NEDD8-activating enzyme E1 regulatory subunit OS=Homo sapiens GN=NAE1 PE=1 SV=1	Q13564	16.67	10	14	534	5.40186	60 kDa	0.32	1			0.9287			8.24	4	4	12.36	6	6	5.24	3	4
1838	Protein Z-dependent protease inhibitor OS=Homo sapiens GN=SERPINA10 PE=1 SV=1	Q9UK55	19.14	10	27	444	8.26514	51 kDa	0.32		1			0.7678		11.71	6	7	15.09	8	13	11.94	6	7
1839	P2X purinoceptor 2 OS=Homo sapiens GN=P2RX2 PE=1 SV=1	Q9UBL9	7.01	5	7	471	8.08936	52 kDa	0.32			1			0.2886	4.25	3	3	1.91	1	1	4.03	3	3
1840	Protocadherin gamma-B5 OS=Homo sapiens GN=PCDHGB5 PE=2 SV=1	Q9Y5G0	11.27	15	46	923	5.04639	100 kDa	0.32			1			0.9348	10.18	11	15	7.69	9	12	7.58	12	19
1841	Prefoldin subunit 4 OS=Homo sapiens GN=PFDN4 PE=1 SV=1	Q9NQP4	37.31	7	27	134	4.52588	15 kDa	0.32	1			0.8505			37.31	7	9	37.31	6	8	28.36	5	10
1842	RIB43A-like with coiled-coils protein 2 OS=Homo sapiens GN=RIBC2 PE=2 SV=1	Q9H4K1	35.6	14	38	309	9.53955	37 kDa	0.32		1			0.2391		14.24	8	11	33.01	12	15	23.62	8	12
1843	Heat shock 70 kDa protein 4L OS=Homo sapiens GN=HSPA4L PE=1 SV=3	O95757	23.24	22	46	839	5.88428	95 kDa	0.32	1			1.0877			17.28	16	20	14.3	13	16	9.65	9	10
1844	Developmentally-regulated GTP-binding protein 2 OS=Homo sapiens GN=DRG2 PE=1 SV=1	P55039	19.23	9	18	364	8.88037	41 kDa	0.32			1			0.7344	7.69	3	6	9.89	4	5	13.19	5	7
1845	Protein lin-9 homolog OS=Homo sapiens GN=LIN9 PE=1 SV=1	Q5TKA1	27.86	15	44	542	9.0415	62 kDa	0.32	1			0.7195			13.84	6	15	12.36	7	15	14.94	6	14
1846	Basic leucine zipper and W2 domain-containing protein 2 OS=Homo sapiens GN=BZW2 PE=1 SV=1	Q9Y6E2	24.11	15	27	419	6.68311	48 kDa	0.32	1			0.6486			21.48	13	16	6.21	4	6	5.49	3	5
1847	Zinc finger BED domain-containing protein 3 OS=Homo sapiens GN=ZBED3 PE=1 SV=1	Q96IU2	23.08	9	25	234	8.30908	25 kDa	0.32			1			0.6132	21.79	6	10	18.38	7	9	11.54	3	6
1848	Bisphosphoglycerate mutase OS=Homo sapiens GN=BPGM PE=1 SV=2	P07738	22.78	6	10	259	6.53662	30 kDa	0.32		1			0.7977		5.02	1	1	22.78	6	6	6.95	2	3
1849	Glucosamine-6-phosphate isomerase 2 OS=Homo sapiens GN=GNPDA2 PE=1 SV=1	Q8TDQ7	22.1	6	15	276	6.94678	31 kDa	0.32	1			0.6872			14.49	4	6	13.77	3	4	6.88	3	5
1850	Ubiquitin-associated domain-containing protein 2 OS=Homo sapiens GN=UBAC2 PE=2 SV=1	Q8NBM4	25.29	8	27	344	9.01221	39 kDa	0.32			1			0.8722	18.02	6	9	21.8	7	9	14.53	5	9
1851	Regulator of G-protein signaling 10 OS=Homo sapiens GN=RGS10 PE=1 SV=2	O43665	16.18	2	4	173	5.49072	20 kDa	0.51	1	1	1	1.0101	1.0375	0.9952	16.18	2	2	6.94	1	1	6.94	1	1
1852	Glucosamine 6-phosphate N-acetyltransferase OS=Homo sapiens GN=GNPNAT1 PE=1 SV=1	Q96EK6	14.67	3	6	184	7.98682	21 kDa	0.51	1	1	1	0.9975	1.0349	1.0459	5.98	1	1	7.07	2	2	14.67	3	3
1853	Ubiquilin-2 OS=Homo sapiens GN=UBQLN2 PE=1 SV=2	Q9UHD9	5.61	4	11	624	5.22412	66 kDa	0.05	1	1	1	0.6532	0.5939	0.7953	4.49	3	4	5.61	4	5	3.37	2	2
1854	Adipogenesis regulatory factor OS=Homo sapiens GN=ADIRF PE=1 SV=1	Q15847	36.84	3	8	76	5.31299	8 kDa	0.05	1	1	1	0.6469	0.6407	0.5666	18.42	2	3	18.42	2	2	36.84	3	3
1855	Protein YIPF3 OS=Homo sapiens GN=YIPF3 PE=1 SV=1	Q9GZM5	18	5	8	350	5.75732	38 kDa	0.05	1	1	1	1.2512	1.2099	1.0302	8.29	3	3	7.14	3	3	10.57	2	2
1856	Chordin-like protein 1 OS=Homo sapiens GN=CHRDL1 PE=1 SV=1	Q9BU40	14.22	7	15	450	8.1333	51 kDa	0.51	1	1	1	0.9998	1.0992	0.8828	10.89	5	5	3.33	2	2	12.22	6	8
1857	CD99 antigen OS=Homo sapiens GN=CD99 PE=1 SV=1	P14209	8.11	2	5	185	4.75439	19 kDa	0.51	1	1	1	0.8299	1.2499	0.9899	5.41	1	1	8.11	2	2	8.11	2	2
1858	Protein LSM12 homolog OS=Homo sapiens GN=LSM12 PE=1 SV=2	Q3MHD2	7.18	2	7	195	7.73779	22 kDa	0.05	1	1	1	1.3211	1.5266	1.3902	7.18	2	2	7.18	2	2	7.18	2	3
1859	Ubiquitin-conjugating enzyme E2 Q1 OS=Homo sapiens GN=UBE2Q1 PE=1 SV=1	Q7Z7E8	15.64	6	14	422	5.09717	46 kDa	0.51	1	1	1	0.9413	1.0375	1.0774	4.5	2	2	11.85	4	5	15.64	6	7
1860	COMM domain-containing protein 6 OS=Homo sapiens GN=COMMD6 PE=1 SV=1	Q7Z4G1	51.76	4	8	85	5.99854	10 kDa	0.12	1	1		0.246	0.9131		51.76	4	4	10.59	1	2	27.06	2	2
1861	Sorting nexin-1 OS=Homo sapiens GN=SNX1 PE=1 SV=3	Q13596	17.05	11	27	522	5.14795	59 kDa	0.12		1	1		1.0989	1.0295	9	6	8	7.85	6	8	13.98	9	11
1862	Seizure 6-like protein 2 OS=Homo sapiens GN=SEZ6L2 PE=1 SV=2	Q6UXD5	11.43	8	14	910	4.89404	98 kDa	0.51	1	1	1	0.7811	1.0459	1.1061	5.05	4	4	3.3	3	4	9.67	6	6
1863	Spermidine synthase OS=Homo sapiens GN=SRM PE=1 SV=1	P19623	11.92	4	7	302	5.49072	34 kDa	0.12		1	1		1.301	1.1877	7.62	2	2	7.62	3	3	5.96	2	2
1864	Cell division control protein 42 homolog OS=Homo sapiens GN=CDC42 PE=1 SV=2	P60953	12.57	3	7	191	6.55127	21 kDa	1	1	1		1.0184	0.9834		12.57	3	3	9.95	2	2	9.95	2	2
1865	Sorting nexin-18 OS=Homo sapiens GN=SNX18 PE=1 SV=2	Q96RF0	12.42	6	13	628	5.68115	69 kDa	0.05		0.9986	0.9986		0.7629	0.7922	1.91	2	4	7.8	4	5	6.21	3	4
1866	Sorbitol dehydrogenase OS=Homo sapiens GN=SORD PE=1 SV=4	Q00796	22.97	9	26	357	7.97217	38 kDa	0.12	1	1		1.5904	1.7798		17.65	7	10	10.08	5	6	14.01	6	10
1867	Cysteine-rich with EGF-like domain protein 2 OS=Homo sapiens GN=CRELD2 PE=1 SV=1	Q6UXH1	12.46	5	13	353	4.58936	38 kDa	0.05	1	1		1.2585	1.3165		5.67	3	4	10.2	4	5	5.1	3	4
1868	40S ribosomal protein S9 OS=Homo sapiens GN=RPS9 PE=1 SV=3	P46781	22.16	6	20	194	10.6528	23 kDa	0.12	1	1		0.5075	0.7318		19.59	5	8	13.4	3	5	15.98	4	7
1869	STAM-binding protein OS=Homo sapiens GN=STAMBP PE=1 SV=1	O95630	14.15	7	12	424	6.29053	48 kDa	1	1	1		0.9349	1.0262		9.43	5	5	6.84	3	4	7.31	3	3
1870	Geranylgeranyl transferase type-2 subunit beta OS=Homo sapiens GN=RABGGTB PE=1 SV=2	P53611	12.99	5	9	331	5.03369	37 kDa	1	1	1		0.8261	1.0446		6.65	3	3	7.55	3	3	6.34	2	3
1871	EF-hand calcium-binding domain-containing protein 14 OS=Homo sapiens GN=EFCAB14 PE=2 SV=1	O75071	19.6	9	15	495	6.31592	55 kDa	0.32	1			1.7188			10.91	5	5	7.68	4	5	6.06	3	5
1872	Neuroserpin OS=Homo sapiens GN=SERPINI1 PE=1 SV=1	Q99574	10.73	6	11	410	4.90674	46 kDa	0.83	1	1		0.9504	1.0436		7.8	5	5	5.37	2	2	9.27	3	4
1873	EKC/KEOPS complex subunit LAGE3 OS=Homo sapiens GN=LAGE3 PE=1 SV=2	Q14657	24.48	3	8	143	8.63135	15 kDa	0.32		1			0.8923		23.08	2	3	23.08	2	2	24.48	3	3
1874	Ubiquitin domain-containing protein 2 OS=Homo sapiens GN=UBTD2 PE=1 SV=2	Q8WUN7	23.5	4	6	234	5.66846	26 kDa	0.12		1	1		1.0447	1.0194	15.81	2	2	5.56	1	1	7.69	2	3
1875	Aldose 1-epimerase OS=Homo sapiens GN=GALM PE=1 SV=1	Q96C23	11.7	4	7	342	6.65381	38 kDa	0.32			1			0.912	4.68	2	2	9.94	3	3	7.02	2	2
1876	Putative zinc-alpha-2-glycoprotein-like 1 OS=Homo sapiens PE=5 SV=2	A8MT79	24.51	4	8	204	6.30322	23 kDa	1	1	1		0.9115	1.168		21.08	3	3	13.73	2	2	17.16	3	3
1877	GDP-fucose protein O-fucosyltransferase 1 OS=Homo sapiens GN=POFUT1 PE=1 SV=1	Q9H488	26.8	11	27	388	8.52881	44 kDa	0.32	1			0.9802			12.11	4	6	21.13	5	8	15.21	9	13
1878	F-actin-capping protein subunit alpha-2 OS=Homo sapiens GN=CAPZA2 PE=1 SV=3	P47755	33.92	8	18	286	5.84619	33 kDa	0.12	1		1	0.841		0.7683	14.69	4	5	19.58	5	5	29.02	7	8
1879	AP-2 complex subunit sigma OS=Homo sapiens GN=AP2S1 PE=1 SV=2	P53680	26.76	4	7	142	6.17627	17 kDa	0.12	1	1		0.9193	0.71		16.2	3	3	5.63	1	1	26.76	3	3
1880	Protein CLEC16A OS=Homo sapiens GN=CLEC16A PE=2 SV=2	Q2KHT3	12.54	13	35	1053	5.85889	118 kDa	1	1	1		0.9604	1.0004		5.41	8	13	6.46	8	12	8.93	8	10
1881	Matrix metalloproteinase-19 OS=Homo sapiens GN=MMP19 PE=1 SV=1	Q99542	34.25	15	34	508	7.59131	57 kDa	0.12	1	1		1.4587	1.1121		22.24	10	12	13.78	7	8	21.65	11	14
1882	Paired box protein Pax-9 OS=Homo sapiens GN=PAX9 PE=1 SV=3	P55771	15.84	5	32	341	9.31982	36 kDa	0.12	1	1		0.5444	0.5151		12.61	4	10	12.61	4	12	13.2	4	10
1883	Cytochrome b5 OS=Homo sapiens GN=CYB5A PE=1 SV=2	P00167	21.64	4	8	134	4.95752	15 kDa	0.12	1	1		1.1204	1.119		17.16	3	3	9.7	1	1	20.9	3	4
1884	Growth/differentiation factor 15 OS=Homo sapiens GN=GDF15 PE=1 SV=3	Q99988	15.91	5	9	308	9.65674	34 kDa	0.32		1			0.9145		15.91	5	5	3.9	1	1	7.14	2	3
1885	Phosphopantothenate--cysteine ligase OS=Homo sapiens GN=PPCS PE=1 SV=2	Q9HAB8	14.15	5	11	311	6.7124	34 kDa	0.32		1			0.9211		12.54	4	4	9	3	3	10.93	4	4
1886	Small nuclear ribonucleoprotein G-like protein OS=Homo sapiens PE=3 SV=2	A8MWD9	55.26	3	10	76	8.83643	9 kDa	1	1	1		0.9621	1.0079		55.26	3	3	55.26	3	5	15.79	1	2
1887	Intraflagellar transport protein 25 homolog OS=Homo sapiens GN=HSPB11 PE=1 SV=1	Q9Y547	7.64	1	3	144	5.03369	16 kDa	0.12	1		1	1.2909		1.377	7.64	1	1	7.64	1	1	7.64	1	1
1888	Multiple coagulation factor deficiency protein 2 OS=Homo sapiens GN=MCFD2 PE=1 SV=1	Q8NI22	23.97	2	5	146	4.62744	16 kDa	0.12	1	1		0.9249	0.9284		11.64	1	2	23.97	2	3
1889	Heme oxygenase 1 OS=Homo sapiens GN=HMOX1 PE=1 SV=1	P09601	31.6	12	24	288	8.25049	33 kDa	0.32	1			0.7112			11.11	3	4	25	7	9	21.88	9	11
1890	CB1 cannabinoid receptor-interacting protein 1 OS=Homo sapiens GN=CNRIP1 PE=1 SV=1	Q96F85	26.83	6	13	164	7.94287	19 kDa	0.32		1			1.2159		14.02	3	4	15.85	3	3	26.83	6	6
1891	UPF0577 protein KIAA1324-like OS=Homo sapiens GN=KIAA1324L PE=2 SV=2	A8MWY0	11.95	17	57	1029	6.07471	114 kDa	0.32		1			1.0023		9.82	11	22	7.58	9	18	6.32	7	17
1892	Retinol-binding protein 4 OS=Homo sapiens GN=RBP4 PE=1 SV=3	P02753	25.37	6	17	201	6.07471	23 kDa	0.12	1	1		1.7555	2.2119		17.91	4	5	19.4	5	7	14.93	4	5
1893	ADP-ribosylation factor-like protein 2-binding protein OS=Homo sapiens GN=ARL2BP PE=1 SV=1	Q9Y2Y0	12.27	3	6	163	4.34814	19 kDa	0.32	1			1.1149			11.66	2	2	7.98	2	3	7.36	1	1
1894	40S ribosomal protein S8 OS=Homo sapiens GN=RPS8 PE=1 SV=2	P62241	25.48	6	18	208	10.3159	24 kDa	0.32	1			0.9159			10.1	3	4	22.12	5	10	13.46	4	4
1895	116 kDa U5 small nuclear ribonucleoprotein component OS=Homo sapiens GN=EFTUD2 PE=1 SV=1	Q15029	6.79	9	44	972	4.99561	109 kDa	0.32		1			0.7431		4.84	6	13	4.94	7	13	4.84	6	18
1896	Cyclin-dependent kinase 11A OS=Homo sapiens GN=CDK11A PE=1 SV=4	Q9UQ88	17.5	21	54	783	5.36377	91 kDa	1							9.45	11	19	12.9	12	18	11.37	11	17
1897	Ras-specific guanine nucleotide-releasing factor RalGPS2 OS=Homo sapiens GN=RALGPS2 PE=1 SV=1	Q86X27	18.87	13	28	583	8.73389	65 kDa	0.32	1			1.5307			10.46	6	9	12.01	7	7	13.72	9	12
1898	LanC-like protein 1 OS=Homo sapiens GN=LANCL1 PE=1 SV=1	O43813	15.29	6	11	399	7.75244	45 kDa	0.32	1			1.4531			6.77	3	3	13.28	4	4	10.53	3	4
1899	Glycylpeptide N-tetradecanoyltransferase 1 OS=Homo sapiens GN=NMT1 PE=1 SV=2	P30419	25.4	15	37	496	7.79639	57 kDa	0.32		1			0.9133		17.14	9	11	14.72	9	15	17.94	10	11
1900	SH3 domain-containing kinase-binding protein 1 OS=Homo sapiens GN=SH3KBP1 PE=1 SV=2	Q96B97	18.95	16	32	665	6.62451	73 kDa	0.32	1			0.8345			8.57	7	7	12.63	9	11	16.09	12	14
1901	Hydroxysteroid dehydrogenase-like protein 2 OS=Homo sapiens GN=HSDL2 PE=1 SV=1	Q6YN16	20.1	9	11	418	7.98682	45 kDa	0.32			1			1.3082	6.22	3	3	9.09	3	3	9.09	5	5
1902	Cytochrome c oxidase copper chaperone OS=Homo sapiens GN=COX17 PE=1 SV=2	Q14061	46.03	4	6	63	7.23975	7 kDa	0.32	1			1.2231			38.1	3	3	19.05	2	2	11.11	1	1
1903	Phosphoserine phosphatase OS=Homo sapiens GN=PSPH PE=1 SV=2	P78330	12.44	3	11	225	5.69385	25 kDa	0.32		1			1.3846		6.22	2	3	12.44	3	6	6.22	2	2
1904	Zinc finger protein ZPR1 OS=Homo sapiens GN=ZNF259 PE=1 SV=1	O75312	24.4	10	20	459	4.729	51 kDa	0.32	1			0.96			6.75	4	5	8.93	4	6	18.52	8	9
1905	NMDA receptor-regulated protein 2 OS=Homo sapiens GN=NARG2 PE=1 SV=2	Q659A1	13.34	17	41	982	7.09326	110 kDa	0.32			1			0.8268	8.25	11	14	9.78	14	18	5.6	7	9
1906	Protein DDI1 homolog 2 OS=Homo sapiens GN=DDI2 PE=1 SV=1	Q5TDH0	10.78	6	19	399	5.04639	45 kDa	0.32	1			0.997			9.02	5	6	3.51	2	6	7.52	4	7
1907	Brain mitochondrial carrier protein 1 OS=Homo sapiens GN=SLC25A14 PE=2 SV=1	O95258	13.54	5	19	325	9.64209	36 kDa	0.32		1			0.628		7.08	3	9	4.62	2	5	8.92	3	5
1908	Coordinator of PRMT5 and differentiation stimulator OS=Homo sapiens GN=COPRS PE=1 SV=3	Q9NQ92	19.57	2	7	184	4.18311	20 kDa	0.32	1			0.8455			6.52	1	2	19.57	2	3	6.52	1	2
1909	Adaptin ear-binding coat-associated protein 1 OS=Homo sapiens GN=NECAP1 PE=1 SV=2	Q8NC96	15.64	7	16	275	6.80029	30 kDa	0.32	1			1.055			15.64	6	6	12	5	5	13.45	5	5
1910	Pro-interleukin-16 OS=Homo sapiens GN=IL16 PE=1 SV=4	Q14005	13.29	22	34	1332	8.06006	142 kDa	0.32			1			0.8398	5.48	8	8	5.93	8	8	9.08	14	18
1911	ATP-binding cassette sub-family D member 3 OS=Homo sapiens GN=ABCD3 PE=1 SV=1	P28288	11.68	11	31	659	9.36377	75 kDa	0.32			1			0.7898	6.68	6	8	8.65	8	12	4.7	5	11
1912	Coiled-coil domain-containing protein 50 OS=Homo sapiens GN=CCDC50 PE=1 SV=1	Q8IVM0	18.3	6	16	306	6.65381	36 kDa	0.32	1			0.8748			10.13	4	6	8.17	4	7	8.5	2	3
1913	Crk-like protein OS=Homo sapiens GN=CRKL PE=1 SV=1	P46109	23.76	6	13	303	6.7417	34 kDa	0.32	1			0.9027			14.52	3	3	18.15	4	5	17.82	5	5
1914	Cadherin-2 OS=Homo sapiens GN=CDH2 PE=1 SV=4	P19022	12.47	12	25	906	4.80518	100 kDa	0.32		1			2.5769		9.38	7	9	7.06	7	9	3.97	6	7
1915	26S protease regulatory subunit 6B OS=Homo sapiens GN=PSMC4 PE=1 SV=2	P43686	12.92	6	11	418	5.21143	47 kDa	0.32			1			0.8282	7.66	4	5	1.2	1	1	10.77	5	5
1916	Nucleoporin p54 OS=Homo sapiens GN=NUP54 PE=1 SV=2	Q7Z3B4	14	7	12	507	7.02002	55 kDa	0.32		1			0.9639		5.52	3	3	10.26	5	5	6.11	4	4
1917	Protein boule-like OS=Homo sapiens GN=BOLL PE=1 SV=2	Q8N9W6	12.37	4	7	283	7.10791	31 kDa	0.32			1			0.917	7.77	2	3	2.83	1	1	7.07	3	3
1918	Methyltransferase-like protein 10 OS=Homo sapiens GN=METTL10 PE=1 SV=2	Q5JPI9	5.5	2	6	291	6.16357	32 kDa	0.32		1			1.3363		5.5	2	3	5.15	1	1	5.5	1	2
1919	Phospholipase A-2-activating protein OS=Homo sapiens GN=PLAA PE=1 SV=2	Q9Y263	23.65	18	29	795	6.3667	87 kDa	0.32	1			0.9925			13.96	11	12	12.7	8	9	10.82	8	8
1920	Clathrin interactor 1 OS=Homo sapiens GN=CLINT1 PE=1 SV=1	Q14677	18.24	11	23	625	6.41748	68 kDa	0.32	1			0.7928			11.36	8	11	9.12	6	6	8.8	6	6
1921	Smoothened homolog OS=Homo sapiens GN=SMO PE=1 SV=1	Q99835	13.85	15	25	787	8.33838	86 kDa	0.32	1			0.3909			8.26	7	9	4.83	5	5	8.13	7	11
1922	DNA fragmentation factor subunit alpha OS=Homo sapiens GN=DFFA PE=1 SV=1	O00273	19.03	8	28	331	4.79248	37 kDa	0.32	1			0.9887			17.82	6	12	6.34	2	8	12.39	5	8
1923	Fibrinogen gamma chain OS=Homo sapiens GN=FGG PE=1 SV=3	P02679	12.8	5	8	453	5.61768	52 kDa	0.32	1			1.3338			5.3	3	3	8.61	3	3	2.65	2	2
1924	Jerky protein homolog OS=Homo sapiens GN=JRK PE=1 SV=2	O75564	13.46	8	19	520	8.14795	57 kDa	0.32		1			1.4245		11.92	6	6	8.65	6	8	6.54	4	5
1925	Methionine aminopeptidase 1 OS=Homo sapiens GN=METAP1 PE=1 SV=2	P53582	26.68	9	13	386	7.1665	43 kDa	0.32	1			1.17			15.28	6	6	5.18	2	2	17.88	5	5
1926	Fanconi anemia group I protein OS=Homo sapiens GN=FANCI PE=1 SV=4	Q9NVI1	16.04	20	33	1328	6.7417	149 kDa	0.32		1			0.955		7.23	11	11	6.02	7	10	8.36	11	12
1927	Ubiquitin-like protein 4A OS=Homo sapiens GN=UBL4A PE=1 SV=1	P11441	19.11	4	12	157	8.66064	18 kDa	0.32	1			1.1321			11.46	2	4	12.74	3	4	12.74	3	4
1928	Pre-mRNA branch site protein p14 OS=Homo sapiens GN=SF3B14 PE=1 SV=1	Q9Y3B4	54.4	9	16	125	9.37842	15 kDa	0.32			1			0.7589	48.8	8	9	25.6	5	5	10.4	2	2
1929	E3 ubiquitin-protein ligase RNF6 OS=Homo sapiens GN=RNF6 PE=1 SV=1	Q9Y252	35.77	25	43	685	8.90967	78 kDa	0.32			1			0.8792	23.5	15	18	11.53	8	12	14.89	11	13
1930	Fibroblast growth factor 7 OS=Homo sapiens GN=FGF7 PE=1 SV=1	P21781	32.99	6	10	194	9.14404	23 kDa	0.32			1			1.2738	9.79	2	3	17.01	3	3	18.56	4	4
1931	Protein unc-13 homolog A OS=Homo sapiens GN=UNC13A PE=2 SV=4	Q9UPW8	18.79	34	74	1703	5.35107	193 kDa	0.32	1			1.5175			10.51	20	23	14.03	25	33	9.22	14	18
1932	5'-AMP-activated protein kinase catalytic subunit alpha-1 OS=Homo sapiens GN=PRKAA1 PE=1 SV=4	Q13131	10.38	7	20	559	8.11865	64 kDa	0.32	1			0.8096			7.33	5	7	5.9	4	7	4.65	3	6
1933	Torsin-1A-interacting protein 2 OS=Homo sapiens GN=TOR1AIP2 PE=1 SV=1	Q8NFQ8	9.15	6	16	470	4.95752	51 kDa	0.32	1			1.0887			4.04	3	5	9.15	6	6	5.96	4	5
1934	Serine/threonine-protein kinase SIK1 OS=Homo sapiens GN=SIK1 PE=1 SV=2	P57059	10.09	7	17	783	7.1958	85 kDa	0.32		1			0.9766		6.13	4	5	6	5	6	6.64	5	6
1935	Mitochondrial import inner membrane translocase subunit Tim10 OS=Homo sapiens GN=TIMM10 PE=1 SV=1	P62072	38.89	6	11	90	6.29053	10 kDa	0.32			1			1.108	30	3	4	28.89	4	4	27.78	3	3
1936	60S ribosomal protein L15 OS=Homo sapiens GN=RPL15 PE=1 SV=2	P61313	24.02	8	11	204	11.6196	24 kDa	0.32	1			0.7011			15.2	4	6	11.76	2	2	8.33	2	3
1937	Sorting nexin-7 OS=Homo sapiens GN=SNX7 PE=1 SV=1	Q9UNH6	34.37	13	34	387	5.10986	45 kDa	0.32		1			0.4792		17.57	7	8	29.97	8	15	22.74	7	11
1938	NADH dehydrogenase [ubiquinone] iron-sulfur protein 7, mitochondrial OS=Homo sapiens GN=NDUFS7 PE=1 SV=3	O75251	30.52	6	9	213	9.99365	24 kDa	0.32			1			1.153	22.54	4	4	10.33	3	3	9.39	2	2
1939	Mitochondrial import inner membrane translocase subunit Tim8 A OS=Homo sapiens GN=TIMM8A PE=1 SV=1	O60220	11.34	1	2	97	5.16064	11 kDa	0.12		1	1		1.1947	1.2052				11.34	1	1	11.34	1	1
1940	COP9 signalosome complex subunit 7b OS=Homo sapiens GN=COPS7B PE=1 SV=1	Q9H9Q2	18.94	5	9	264	6.15088	30 kDa	0.12	1		1	0.8749		0.7837	6.06	2	2	3.03	1	1	13.26	3	6
1941	Putative N-acetylglucosamine-6-phosphate deacetylase OS=Homo sapiens GN=AMDHD2 PE=1 SV=2	Q9Y303	15.89	7	10	409	6.69775	44 kDa	1	1		1	0.9613		1.0757	9.78	4	4	8.8	4	4	3.42	2	2
1942	Prothymosin alpha OS=Homo sapiens GN=PTMA PE=1 SV=2	P06454	12.61	1	2	111	3.77686	12 kDa	0.12	1	1		0.5334	0.5684		12.61	1	1	12.61	1	1
1943	A disintegrin and metalloproteinase with thrombospondin motifs 4 OS=Homo sapiens GN=ADAMTS4 PE=1 SV=3	O75173	12.43	9	16	837	7.85498	90 kDa	0.12	1		1	0.8342		0.9972	9.8	6	7	5.02	3	3	7.05	5	6
1944	Mitochondrial intermembrane space import and assembly protein 40 OS=Homo sapiens GN=CHCHD4 PE=1 SV=1	Q8N4Q1	10.56	2	4	142	4.31006	16 kDa	0.12	1		1	1.0897		1.1967	6.34	1	1	10.56	2	2	6.34	1	1
1945	Histone-arginine methyltransferase CARM1 OS=Homo sapiens GN=CARM1 PE=1 SV=3	Q86X55	7.24	6	15	608	6.72705	66 kDa	0.12		1	1		0.6211	0.848	4.11	3	3	4.11	3	5	7.24	5	7
1946	Peflin OS=Homo sapiens GN=PEF1 PE=1 SV=1	Q9UBV8	9.51	3	4	284	6.53662	30 kDa	0.12	1	1		1.0486	1.0864		5.63	2	2	7.39	2	2
1947	Kynureninase OS=Homo sapiens GN=KYNU PE=1 SV=1	Q16719	16.99	8	11	465	7.03467	52 kDa	0.12	1	1		0.5867	0.5838		8.6	4	5	7.96	4	4	5.38	2	2
1948	HLA class I histocompatibility antigen, B-55 alpha chain OS=Homo sapiens GN=HLA-B PE=1 SV=1	P30493	38.4	16	51	362	5.98584	40 kDa	0.12	1		1	1.1366		1.2584	38.4	14	19	34.25	11	15	33.7	11	17
1949	Coatomer subunit zeta-1 OS=Homo sapiens GN=COPZ1 PE=1 SV=1	P61923	11.86	2	4	177	4.80518	20 kDa	0.12		1	1		0.907	0.8918				5.65	1	2	11.86	2	2
1950	Protocadherin gamma-A4 OS=Homo sapiens GN=PCDHGA4 PE=2 SV=1	Q9Y5G9	10.42	13	42	931	4.88135	101 kDa	0.12	1	1		1.4268	1.3301		9.34	11	17	4.94	7	12	4.4	7	13
1951	Matrix Gla protein OS=Homo sapiens GN=MGP PE=1 SV=2	P08493	38.83	4	8	103	9.67139	12 kDa	0.32	1			1.1748			16.5	2	2	32.04	3	3	23.3	3	3
1952	Sodium- and chloride-dependent neutral and basic amino acid transporter B(0+) OS=Homo sapiens GN=SLC6A14 PE=2 SV=1	Q9UN76	14.8	13	44	642	8.19189	72 kDa	0.12	1	1		0.8125	0.9416		7.32	6	9	14.8	11	21	10.28	8	14
1953	Sodium-dependent phosphate transport protein 2C OS=Homo sapiens GN=SLC34A3 PE=1 SV=2	Q8N130	8.85	5	10	599	8.26514	64 kDa	0.12	1	1		1.0906	1.1842		3.84	3	3	6.34	3	3	5.01	4	4
1954	Frizzled-7 OS=Homo sapiens GN=FZD7 PE=1 SV=2	O75084	10.8	8	10	574	7.81104	64 kDa	0.12	1		1	1.5429		1.6429	5.4	4	4	4.36	3	3	3.83	2	3
1955	Adrenodoxin-like protein, mitochondrial OS=Homo sapiens GN=FDX1L PE=1 SV=1	Q6P4F2	14.75	2	4	183	5.37646	20 kDa	0.32	1			0.9428			6.01	1	1	14.75	2	2	6.01	1	1
1956	Small nuclear ribonucleoprotein Sm D1 OS=Homo sapiens GN=SNRPD1 PE=1 SV=1	P62314	25.21	4	11	119	11.561	13 kDa	0.32		1			0.5045		25.21	4	4	25.21	4	4	24.37	3	3
1957	Protein phosphatase 1H OS=Homo sapiens GN=PPM1H PE=1 SV=2	Q9ULR3	21.21	14	35	514	6.59521	56 kDa	1	1		1	1.0577		0.4625	14.2	9	11	13.81	10	12	14.59	9	12
1958	Rho guanine nucleotide exchange factor 7 OS=Homo sapiens GN=ARHGEF7 PE=1 SV=2	Q14155	13.95	11	27	803	7.09326	90 kDa	0.32	1			0.9582			7.85	7	9	8.22	7	10	6.97	7	8
1959	Ubiquitin-like modifier-activating enzyme 5 OS=Homo sapiens GN=UBA5 PE=1 SV=1	Q9GZZ9	21.04	7	16	404	4.84326	45 kDa	0.32		1			0.7872		7.43	4	4	5.2	3	3	18.81	6	9
1960	BMP-binding endothelial regulator protein OS=Homo sapiens GN=BMPER PE=1 SV=3	Q8N8U9	22.77	13	23	685	7.76709	76 kDa	0.32	1			1.0758			11.68	7	7	9.93	6	7	14.01	9	9
1961	Ras-related protein Rab-2A OS=Homo sapiens GN=RAB2A PE=1 SV=1	P61019	23.58	5	16	212	6.53662	24 kDa	0.32	1			1.4234			23.58	5	8	9.91	3	3	16.98	4	5
1962	Rho GTPase-activating protein 12 OS=Homo sapiens GN=ARHGAP12 PE=1 SV=1	Q8IWW6	13.59	10	23	846	7.60596	96 kDa	0.32			1			1.2851	4.96	4	7	6.15	6	8	7.8	6	8
1963	Histone H3.3 OS=Homo sapiens GN=H3F3A PE=1 SV=2	P84243	37.5	9	25	136	11.2681	15 kDa	0.32			1			0.6101	26.47	7	11	30.15	6	7	26.47	6	7
1964	Zinc transporter 3 OS=Homo sapiens GN=SLC30A3 PE=2 SV=2	Q99726	21.91	7	21	388	6.46826	42 kDa	0.32			1			0.6277	14.43	5	5	21.91	6	9	10.57	3	7
1965	Proline synthase co-transcribed bacterial homolog protein OS=Homo sapiens GN=PROSC PE=1 SV=1	O94903	14.55	5	12	275	7.50342	30 kDa	0.32		1			1.2021		6.18	2	2	14.18	3	6	12.73	4	4
1966	Chromodomain-helicase-DNA-binding protein 1-like OS=Homo sapiens GN=CHD1L PE=1 SV=2	Q86WJ1	18.28	24	61	897	6.90283	101 kDa	0.32			1			0.7103	7.47	11	17	12.49	13	20	15.72	18	24
1967	High mobility group nucleosome-binding domain-containing protein 3 OS=Homo sapiens GN=HMGN3 PE=1 SV=2	Q15651	48.48	7	25	99	9.65674	11 kDa	0.32	1			0.6042			30.3	5	9	42.42	6	10	19.19	3	6
1968	Tropomodulin-3 OS=Homo sapiens GN=TMOD3 PE=1 SV=1	Q9NYL9	21.59	8	18	352	5.18604	40 kDa	0.44		1			0.9281		17.05	6	7	15.63	7	8	6.82	3	3
1969	Argininosuccinate lyase OS=Homo sapiens GN=ASL PE=1 SV=4	P04424	26.29	14	36	464	6.48096	52 kDa	0.44	1			1.1826			14.22	8	12	19.83	10	11	17.24	11	13
1970	Selenide, water dikinase 1 OS=Homo sapiens GN=SEPHS1 PE=1 SV=2	P49903	9.44	5	8	392	5.97314	43 kDa	0.32			1			1.154	4.34	2	3	2.81	1	2	6.38	3	3
1971	Persulfide dioxygenase ETHE1, mitochondrial OS=Homo sapiens GN=ETHE1 PE=1 SV=2	O95571	34.25	7	20	254	6.82959	28 kDa	0.32	1			1.5302			11.81	4	8	24.02	5	9	18.5	3	3
1972	Protein phosphatase inhibitor 2 OS=Homo sapiens GN=PPP1R2 PE=1 SV=2	P41236	22.93	5	7	205	4.7417	23 kDa	0.32		1			1.0781		4.88	1	1	14.63	4	4	11.22	2	2
1973	FAS-associated factor 2 OS=Homo sapiens GN=FAF2 PE=1 SV=2	Q96CS3	16.63	11	24	445	5.61768	53 kDa	0.32	1			1.0125			8.31	6	7	8.31	6	8	13.71	7	9
1974	Alpha-2-antiplasmin OS=Homo sapiens GN=SERPINF2 PE=1 SV=3	P08697	22.4	8	18	491	6.29053	55 kDa	0.32			1			1.3369	12.63	4	7	5.5	3	5	10.59	5	6
1975	Butyrophilin subfamily 2 member A1 OS=Homo sapiens GN=BTN2A1 PE=1 SV=3	Q7KYR7	21.44	13	17	527	6.48096	60 kDa	0.32		1			0.9024		7.59	5	5	4.55	3	3	16.89	9	9
1976	Coiled-coil domain-containing protein 115 OS=Homo sapiens GN=CCDC115 PE=1 SV=1	Q96NT0	39.44	11	33	180	6.94678	20 kDa	0.32	1			0.7859			38.89	9	13	24.44	8	12	20.56	7	8
1977	CDP-diacylglycerol--inositol 3-phosphatidyltransferase OS=Homo sapiens GN=CDIPT PE=1 SV=1	O14735	15.96	3	6	213	8.03076	24 kDa	0.32		1			0.4745		5.63	1	1	10.8	2	2	5.16	1	3
1978	Alpha- and gamma-adaptin-binding protein p34 OS=Homo sapiens GN=AAGAB PE=1 SV=1	Q6PD74	16.83	5	8	315	4.64014	35 kDa	0.32		1			0.7292		4.44	1	1	13.65	4	4	7.62	2	3
1979	Periphilin-1 OS=Homo sapiens GN=PPHLN1 PE=1 SV=2	Q8NEY8	15.94	9	11	458	9.11475	53 kDa	0.32	1			1.0047			9.61	5	6				6.33	4	5
1980	60S ribosomal protein L30 OS=Homo sapiens GN=RPL30 PE=1 SV=2	P62888	7.83	1	2	115	9.62744	13 kDa	0.32		1			0.72					7.83	1	1	7.83	1	1
1981	CUGBP Elav-like family member 2 OS=Homo sapiens GN=CELF2 PE=1 SV=1	O95319	15.94	11	23	508	8.76318	54 kDa	0.32		1			1.1982		14.57	9	11	8.86	4	6	9.65	5	6
1982	DNA repair protein RAD52 homolog OS=Homo sapiens GN=RAD52 PE=1 SV=1	P43351	17.7	8	19	418	8.25049	46 kDa	1							14.35	6	9	8.61	4	7	6.46	3	3
1983	Ly6/PLAUR domain-containing protein 3 OS=Homo sapiens GN=LYPD3 PE=1 SV=2	O95274	24.57	9	18	346	7.75244	36 kDa	0.32	1			0.8901			8.38	3	3	8.38	4	5	24.57	7	10
1984	Serglycin OS=Homo sapiens GN=SRGN PE=1 SV=3	P10124	22.15	5	23	158	4.95752	18 kDa	0.32			1			2.1989	17.09	3	6	17.09	3	9	22.15	5	8
1985	Uncharacterized protein C9orf142 OS=Homo sapiens GN=C9orf142 PE=1 SV=2	Q9BUH6	47.06	8	11	204	5.47803	22 kDa	0.32	1			0.9461			24.02	3	4	27.45	4	4	18.63	3	3
1986	2-oxoglutarate and iron-dependent oxygenase domain-containing protein 1 OS=Homo sapiens GN=OGFOD1 PE=1 SV=1	Q8N543	10.7	6	11	542	5.10986	63 kDa	0.32		1			0.6815		5.17	4	4	5.35	3	3	7.93	4	4
1987	5'-nucleotidase domain-containing protein 1 OS=Homo sapiens GN=NT5DC1 PE=1 SV=1	Q5TFE4	10.77	5	8	455	6.354	52 kDa	0.32	1			0.8646			4.84	3	4	8.57	3	3	2.86	1	1
1988	DnaJ homolog subfamily B member 2 OS=Homo sapiens GN=DNAJB2 PE=1 SV=3	P25686	8.64	5	42	324	5.94775	36 kDa	0.32		1			0.8569		6.48	4	9	8.64	5	15	6.48	4	18
1989	GTP-binding protein REM 1 OS=Homo sapiens GN=REM1 PE=1 SV=2	O75628	15.1	7	19	298	8.79248	33 kDa	0.32			1			0.9441	10.4	5	8	11.41	6	6	8.72	4	5
1990	WD repeat-containing protein 47 OS=Homo sapiens GN=WDR47 PE=1 SV=1	O94967	12.84	9	36	919	5.93506	102 kDa	0.32			1			0.4357	8.71	5	11	7.51	5	8	10.77	6	17
1991	Bromodomain-containing protein 2 OS=Homo sapiens GN=BRD2 PE=1 SV=2	P25440	13.73	11	19	801	9.08545	88 kDa	0.32			1			0.9079	4.24	3	5	6.62	6	7	6.37	6	7
1992	HLA class I histocompatibility antigen, A-23 alpha chain OS=Homo sapiens GN=HLA-A PE=1 SV=1	P30447	31.23	14	44	365	6.34131	41 kDa	0.32	1			1.1339			31.23	13	20	17.26	7	12	18.36	8	12
1993	Myeloma-overexpressed gene protein OS=Homo sapiens GN=MYEOV PE=2 SV=2	Q96EZ4	28.43	9	17	313	8.79248	34 kDa	0.32	1			0.8837			10.54	4	6	17.25	4	4	17.89	5	7
1994	Small acidic protein OS=Homo sapiens GN=SMAP PE=1 SV=1	O00193	27.32	7	19	183	4.71631	20 kDa	0.32	1			1.112			22.4	5	6	18.58	5	7	19.13	5	6
1995	Protein FAM196B OS=Homo sapiens GN=FAM196B PE=2 SV=1	A6NMK8	20.37	11	22	535	8.1333	59 kDa	0.32			1			0.9775	7.29	5	8	10.09	6	9	10.65	5	5
1996	Protein LLP homolog OS=Homo sapiens GN=LLPH PE=2 SV=1	Q9BRT6	25.58	5	14	129	10.3745	15 kDa	0.32			1			0.5807	25.58	4	5	18.6	3	6	15.5	3	3
1997	Ribosyldihydronicotinamide dehydrogenase [quinone] OS=Homo sapiens GN=NQO2 PE=1 SV=5	P16083	29.87	5	8	231	6.29053	26 kDa	0.32	1			1.4009			6.06	2	2	10.82	3	3	25.11	3	3
1998	Transcription factor HES-2 OS=Homo sapiens GN=HES2 PE=2 SV=1	Q9Y543	30.64	7	24	173	9.80322	18 kDa	0.32			1			0.9163	10.98	3	9	24.86	6	8	16.76	4	7
[truncated: 48 more rows]
